# Supplementary material for: Functional buffering via cell-specific gene expression promotes tissue homeostasis and cancer robustness
Source: Sci Rep. 2022 Feb 22;12:2974. doi: 10.1038/s41598-022-06813-4 (PMC8863889; doi:10.1038/s41598-022-06813-4)
Supplement: Supplementary file 2 — Supplementary Tables. [file 41598_2022_6813_MOESM2_ESM.xlsx]

## Sheet: TableS1
Table S1. List of high C-score (>0.25) gene pairs
G1	G2	Cscore	Duplicated or Non-duplicated	G1 DS mean	G1 DS s.d.	G2 Expr mean	G2 Expr s.d.
FAM50A	FAM50B	0.792793	D	-0.768037	0.431623	2.04499	1.61372
RPP25L	RPP25	0.770312	D	-0.295338	0.387183	2.59189	1.53816
CDS2	CDS1	0.676905	D	-0.169899	0.256257	1.88365	1.55767
EFR3A	EFR3B	0.65691	D	-0.393263	0.375945	1.03404	1.07428
RAB6A	RAB6B	0.639193	D	-0.785837	0.367042	2.05042	1.5191
INTS6	INTS6L	0.62369	D	-0.931768	0.461043	2.23647	1.13519
CHMP4B	CHMP4C	0.618132	D	-1.039	0.393409	2.60449	1.96094
ATP6V0E1	ATP6V0E2	0.610145	D	-0.210774	0.270264	4.47603	1.48288
CHMP4B	MARVELD2	0.60947	ND	-1.039	0.393409	1.75775	1.50996
TTC7A	TTC7B	0.608638	D	-0.193083	0.228424	3.70954	1.42243
DNAJC19	DNAJC15	0.606316	D	-0.299808	0.241824	3.05973	1.71033
CHMP4B	SH2D3A	0.602839	ND	-1.039	0.393409	2.78279	2.0044
STX4	STX2	0.600352	D	-0.265106	0.390224	3.65534	1.05701
CHMP4B	CRB3	0.597628	ND	-1.039	0.393409	2.22163	2.21397
CDS2	KDF1	0.589472	ND	-0.169899	0.256257	1.47453	1.72504
IRF4	PTK2	0.588041	ND	-0.197798	0.352512	5.63467	1.48702
CHMP4B	EPCAM	0.581994	ND	-1.039	0.393409	4.25239	3.45688
CDS2	MARVELD3	0.581021	ND	-0.169899	0.256257	1.69591	1.83736
PCYT1A	PCYT1B	0.578122	D	-0.499613	0.30873	0.628929	1.06388
CHMP4B	ESRP2	0.575609	ND	-1.039	0.393409	2.3363	2.22263
CHMP4B	LLGL2	0.575127	ND	-1.039	0.393409	3.86901	1.99843
CHMP4B	KDF1	0.572326	ND	-1.039	0.393409	1.47453	1.72504
CHMP4B	LSR	0.567856	ND	-1.039	0.393409	4.39178	2.63512
CHMP4B	PRRG2	0.567733	ND	-1.039	0.393409	1.52108	1.28592
CHMP4B	SPINT1	0.566226	ND	-1.039	0.393409	3.64884	2.81038
IRF4	CTBP2	0.565303	ND	-0.197798	0.352512	5.09299	1.39166
CHMP4B	ZNF165	0.564935	ND	-1.039	0.393409	1.38349	0.941533
CHMP4B	MARVELD3	0.564693	ND	-1.039	0.393409	1.69591	1.83736
NMT1	NMT2	0.561899	D	-0.959225	0.372175	3.47879	1.20563
CHMP4B	MPZL2	0.561293	ND	-1.039	0.393409	2.32818	2.47303
CHMP4B	CLDN7	0.560683	ND	-1.039	0.393409	3.39884	3.06789
CHMP4B	C1orf210	0.557912	ND	-1.039	0.393409	1.24812	1.62277
CHMP4B	ST14	0.557753	ND	-1.039	0.393409	2.77948	2.93329
CDS2	CRB3	0.557715	ND	-0.169899	0.256257	2.22163	2.21397
CDS2	OVOL2	0.556009	ND	-0.169899	0.256257	1.33718	1.52754
CHMP4B	MISP	0.555701	ND	-1.039	0.393409	2.27879	2.30145
CDS2	MARVELD2	0.554117	ND	-0.169899	0.256257	1.75775	1.50996
CHMP4B	TC2N	0.55286	ND	-1.039	0.393409	1.74111	1.88106
SNAP23	SNAP25	0.552068	D	-0.798306	0.445101	1.2436	1.65037
CHMP4B	ELF3	0.551636	ND	-1.039	0.393409	3.69925	3.1917
CHMP4B	C6orf132	0.550928	ND	-1.039	0.393409	2.10609	2.05662
CHMP4B	TMEM125	0.550907	ND	-1.039	0.393409	1.4119	1.87393
CHMP4B	PRSS8	0.548877	ND	-1.039	0.393409	2.28958	2.71291
CHMP4B	TMEM238	0.548001	ND	-1.039	0.393409	1.05138	0.938072
ATP1B3	ATP1B1	0.547331	D	-0.495275	0.280455	5.24893	2.011
MYB	CAMSAP2	0.546832	ND	-0.445742	0.269994	3.75359	0.979302
CHMP4B	CNKSR1	0.54611	ND	-1.039	0.393409	2.18219	1.70866
CHMP4B	C2orf15	0.545709	ND	-1.039	0.393409	1.45172	1.08323
CDS2	PRRG2	0.545096	ND	-0.169899	0.256257	1.52108	1.28592
CHMP4B	MAP7	0.544157	ND	-1.039	0.393409	2.48752	1.91716
CDS2	C1orf210	0.544131	ND	-0.169899	0.256257	1.24812	1.62277
CHMP4B	B3GNT3	0.543752	ND	-1.039	0.393409	1.77467	2.13658
MYBL2	MYBL1	0.543545	D	-0.698168	0.279964	2.89834	1.32969
CDS2	EPCAM	0.542791	ND	-0.169899	0.256257	4.25239	3.45688
CHMP4B	MST1R	0.542154	ND	-1.039	0.393409	2.52317	2.35286
CHMP4B	OVOL2	0.542021	ND	-1.039	0.393409	1.33718	1.52754
CDS2	SPINT1	0.540611	ND	-0.169899	0.256257	3.64884	2.81038
TP53BP1	EDA2R	0.540425	ND	-0.205212	0.258509	0.842145	1.29645
CHMP4B	EPN3	0.539909	ND	-1.039	0.393409	1.55783	1.91915
STX4	KATNAL1	0.53985	ND	-0.265106	0.390224	2.63971	1.0642
CHMP4B	GRB7	0.539754	ND	-1.039	0.393409	2.39077	2.22519
CHMP4B	MPZL3	0.538906	ND	-1.039	0.393409	1.80609	1.31934
CHMP4B	RAB25	0.538594	ND	-1.039	0.393409	2.61182	3.09985
CDS2	GRHL2	0.538035	ND	-0.169899	0.256257	1.63008	2.11913
CHMP4B	CDS1	0.537922	ND	-1.039	0.393409	1.88365	1.55767
CHMP4B	TJP3	0.537403	ND	-1.039	0.393409	1.77878	1.85021
CDS2	MPZL2	0.537298	ND	-0.169899	0.256257	2.32818	2.47303
POP7	RPP25	0.536828	ND	-0.763119	0.286585	2.59189	1.53816
YRDC	GJA1	0.535707	ND	-1.8047	0.501271	3.08361	2.78187
NXT1	NXT2	0.534998	D	-0.455604	0.423459	3.36137	0.847971
CDS2	LAD1	0.534708	ND	-0.169899	0.256257	2.57799	2.71707
CHMP4B	GRHL2	0.534282	ND	-1.039	0.393409	1.63008	2.11913
CDS2	RAB25	0.533614	ND	-0.169899	0.256257	2.61182	3.09985
CHMP4B	CDH1	0.533597	ND	-1.039	0.393409	3.18081	3.03753
CDS2	IRF6	0.532728	ND	-0.169899	0.256257	2.08696	2.32847
CDS2	ZNF165	0.532589	ND	-0.169899	0.256257	1.38349	0.941533
CHMP4B	EVPL	0.532398	ND	-1.039	0.393409	2.08085	2.02833
STX4	TUBA1A	0.531603	ND	-0.265106	0.390224	6.07997	2.50342
CHMP4B	ARHGAP8	0.531318	ND	-1.039	0.393409	2.10289	2.02121
CDS2	TMC4	0.530915	ND	-0.169899	0.256257	2.21377	1.93617
CDS2	ARHGAP8	0.530715	ND	-0.169899	0.256257	2.10289	2.02121
CHMP4B	CLDN4	0.530239	ND	-1.039	0.393409	3.97874	3.25118
CDS2	OVOL1	0.529424	ND	-0.169899	0.256257	1.03056	1.42884
STX4	LIX1L	0.528606	ND	-0.265106	0.390224	3.09142	1.55811
CHMP4B	CDC42BPG	0.528563	ND	-1.039	0.393409	1.82643	1.58204
CHMP4B	PRSS22	0.527247	ND	-1.039	0.393409	1.94029	2.41804
CDS2	DSP	0.52667	ND	-0.169899	0.256257	3.37512	2.54764
CHMP4B	FAM83H	0.52634	ND	-1.039	0.393409	3.11311	2.01559
CHMP4B	PRR15	0.525904	ND	-1.039	0.393409	1.7316	1.94401
CDS2	PRSS8	0.524862	ND	-0.169899	0.256257	2.28958	2.71291
CDS2	ESRP1	0.523975	ND	-0.169899	0.256257	2.66769	2.63413
CDS2	CDH1	0.522982	ND	-0.169899	0.256257	3.18081	3.03753
MYB	NCKAP1	0.521922	ND	-0.445742	0.269994	5.63499	1.46355
CDS2	S100A14	0.521864	ND	-0.169899	0.256257	3.05998	3.44694
CHMP4B	SOWAHB	0.521728	ND	-1.039	0.393409	0.67333	0.948845
CHMP4B	TMC4	0.52154	ND	-1.039	0.393409	2.21377	1.93617
CHMP4B	ARHGEF16	0.521505	ND	-1.039	0.393409	2.33857	1.78886
CHMP4B	TMEM30B	0.521208	ND	-1.039	0.393409	1.55309	1.97846
CHMP4B	LAD1	0.521201	ND	-1.039	0.393409	2.57799	2.71707
CHMP4B	PKP3	0.520786	ND	-1.039	0.393409	3.33924	2.50465
CDS2	ST14	0.519553	ND	-0.169899	0.256257	2.77948	2.93329
CDS2	ELF3	0.518783	ND	-0.169899	0.256257	3.69925	3.1917
CDS2	GRB7	0.518753	ND	-0.169899	0.256257	2.39077	2.22519
CHMP4B	C11orf52	0.518637	ND	-1.039	0.393409	1.39335	1.41767
CDS2	SH2D3A	0.516471	ND	-0.169899	0.256257	2.78279	2.0044
STX4	CEP170	0.516454	ND	-0.265106	0.390224	4.86374	1.13273
CHMP4B	PATJ	0.516429	ND	-1.039	0.393409	2.7706	1.44654
CHMP4B	F11R	0.516401	ND	-1.039	0.393409	4.47922	2.02259
CHMP4B	OVOL1	0.516347	ND	-1.039	0.393409	1.03056	1.42884
CHMP4B	SPINT2	0.516061	ND	-1.039	0.393409	5.65402	3.49318
CHMP4B	DSP	0.515952	ND	-1.039	0.393409	3.37512	2.54764
CDS2	CNKSR1	0.515484	ND	-0.169899	0.256257	2.18219	1.70866
ARHGAP45	NCKAP1	0.515155	ND	-0.11239	0.194787	5.63499	1.46355
CDS2	TMEM125	0.515147	ND	-0.169899	0.256257	1.4119	1.87393
CHMP4B	BICDL2	0.514299	ND	-1.039	0.393409	1.28298	1.72645
CHMP4B	PLEKHG6	0.514188	ND	-1.039	0.393409	1.45074	1.62061
SLF1	SIMC1	0.513979	ND	-0.0568009	0.173393	3.03374	1.10125
CDS2	CDC42BPG	0.513816	ND	-0.169899	0.256257	1.82643	1.58204
POU2AF1	GNAQ	0.51367	ND	-0.00915173	0.242236	3.6726	1.10853
CHMP4B	ANO9	0.513197	ND	-1.039	0.393409	1.85419	1.80143
GRHL2	LIX1L	0.512951	ND	-0.194295	0.250951	3.09142	1.55811
CDS2	MAP7	0.512704	ND	-0.169899	0.256257	2.48752	1.91716
CHMP4B	KRT19	0.512389	ND	-1.039	0.393409	5.14612	4.1161
CHMP4B	EPHA1	0.512244	ND	-1.039	0.393409	2.0782	1.79791
CHMP4B	TMEM184A	0.512127	ND	-1.039	0.393409	2.14348	1.77257
CDS2	CLDN7	0.5117	ND	-0.169899	0.256257	3.39884	3.06789
CDS2	FAM83B	0.51142	ND	-0.169899	0.256257	1.02675	1.30977
CHMP4B	MYO5C	0.511365	ND	-1.039	0.393409	1.90633	1.58399
CDS2	EPN3	0.511328	ND	-0.169899	0.256257	1.55783	1.91915
CDS2	CBLC	0.5113	ND	-0.169899	0.256257	1.45392	1.96014
CHMP4B	CGN	0.511073	ND	-1.039	0.393409	2.59433	1.76302
CHMP4B	SFN	0.510229	ND	-1.039	0.393409	4.20726	3.2763
CHMP4B	FAM110C	0.510035	ND	-1.039	0.393409	1.24059	1.41909
CHMP4B	S100A14	0.509151	ND	-1.039	0.393409	3.05998	3.44694
IRF4	LAPTM4B	0.509058	ND	-0.197798	0.352512	6.27641	1.82543
CDS2	TMEM30B	0.508911	ND	-0.169899	0.256257	1.55309	1.97846
CDS2	PRSS22	0.508685	ND	-0.169899	0.256257	1.94029	2.41804
CDS2	TC2N	0.507669	ND	-0.169899	0.256257	1.74111	1.88106
CHMP4B	ARHGAP27	0.507455	ND	-1.039	0.393409	3.33155	1.52339
POU2AF1	CTBP2	0.507404	ND	-0.00915173	0.242236	5.09299	1.39166
CDS2	C6orf132	0.507391	ND	-0.169899	0.256257	2.10609	2.05662
CDS2	C2orf15	0.507078	ND	-0.169899	0.256257	1.45172	1.08323
CDS2	ESRP2	0.506541	ND	-0.169899	0.256257	2.3363	2.22263
CDS2	BICDL2	0.506079	ND	-0.169899	0.256257	1.28298	1.72645
CHMP4B	EXPH5	0.506001	ND	-1.039	0.393409	0.966352	0.956315
CHMP4B	ARHGEF35	0.50577	ND	-1.039	0.393409	2.10564	1.78342
CHMP4B	OCLN	0.50571	ND	-1.039	0.393409	3.01534	1.75546
CHMP4B	ESRP1	0.505596	ND	-1.039	0.393409	2.66769	2.63413
CDS2	PKP3	0.505168	ND	-0.169899	0.256257	3.33924	2.50465
CHMP4B	KRT8	0.504248	ND	-1.039	0.393409	7.24412	3.60399
CDS2	CDH3	0.504014	ND	-0.169899	0.256257	2.72263	2.80183
IRF4	CORO1B	0.503715	ND	-0.197798	0.352512	6.09394	1.13838
CHMP4B	GJB3	0.503342	ND	-1.039	0.393409	1.9132	2.25166
MYB	PFN2	0.503299	ND	-0.445742	0.269994	6.60362	2.0021
CHMP4B	MAPK13	0.503295	ND	-1.039	0.393409	3.00699	2.06372
CDS2	ANO9	0.503211	ND	-0.169899	0.256257	1.85419	1.80143
CHMP4B	CAMSAP3	0.502612	ND	-1.039	0.393409	1.83269	1.45175
STX4	KIF3C	0.502338	ND	-0.265106	0.390224	3.0754	1.31594
CHMP4B	TNK1	0.502023	ND	-1.039	0.393409	1.92416	1.25063
CDS2	HOOK1	0.501817	ND	-0.169899	0.256257	2.16858	1.78494
CDS2	PATJ	0.501564	ND	-0.169899	0.256257	2.7706	1.44654
CHMP4B	DENND1C	0.501502	ND	-1.039	0.393409	2.19548	1.83157
CHMP4B	RNF223	0.501345	ND	-1.039	0.393409	0.735207	1.11037
CHMP4B	PRSS16	0.500567	ND	-1.039	0.393409	2.22071	1.54291
CHMP4B	EPS8L2	0.500155	ND	-1.039	0.393409	4.46093	2.43779
DDX19A	DDX19B	0.499088	D	-0.712275	0.199236	4.85216	0.710575
CDS2	TNK1	0.498826	ND	-0.169899	0.256257	1.92416	1.25063
CHMP4B	RBM47	0.49875	ND	-1.039	0.393409	2.91868	2.01517
CDS2	ARHGEF16	0.497638	ND	-0.169899	0.256257	2.33857	1.78886
CHMP4B	RBBP8NL	0.497454	ND	-1.039	0.393409	0.571027	0.943898
PPP2CA	PPP2CB	0.497038	D	-1.06132	0.324089	5.72675	0.706888
CHMP4B	CBLC	0.497033	ND	-1.039	0.393409	1.45392	1.96014
MAGOH	MAGOHB	0.496425	D	-0.766997	0.295267	5.27823	0.703458
CDS2	CAMSAP3	0.49604	ND	-0.169899	0.256257	1.83269	1.45175
ATP1B3	TSPAN6	0.495889	ND	-0.495275	0.280455	4.12812	1.67799
CFL1	DSTN	0.495808	D	-0.704832	0.317783	7.96103	1.0903
CHMP4B	BSPRY	0.495345	ND	-1.039	0.393409	1.46253	1.73175
ATP1B3	CTNND1	0.49512	ND	-0.495275	0.280455	5.69772	1.37126
CHMP4B	FA2H	0.494985	ND	-1.039	0.393409	1.14505	1.40879
CDS2	CHMP4C	0.494844	ND	-0.169899	0.256257	2.60449	1.96094
RRAGC	RRAGD	0.49476	D	-0.313983	0.271027	2.12531	1.65465
CHMP4B	VAMP8	0.493415	ND	-1.039	0.393409	4.94698	2.65004
CHMP4B	ATP2C2	0.493368	ND	-1.039	0.393409	1.48507	1.60833
MYB	TEAD1	0.492816	ND	-0.445742	0.269994	4.58747	1.55023
CYB5B	CYB5A	0.492596	D	-0.306552	0.327737	5.42312	1.61945
CHMP4B	SMIM22	0.49251	ND	-1.039	0.393409	2.35229	2.84945
CHMP4B	SLC52A3	0.492478	ND	-1.039	0.393409	1.09795	1.33407
CDS2	CLDN4	0.492451	ND	-0.169899	0.256257	3.97874	3.25118
MYH9	MYH10	0.492338	D	-0.531675	0.397901	4.13183	1.81428
CDS2	PLEKHG6	0.492283	ND	-0.169899	0.256257	1.45074	1.62061
CHMP4B	FAAH2	0.491729	ND	-1.039	0.393409	1.23746	1.26081
ATP1B3	TJP1	0.491651	ND	-0.495275	0.280455	4.25534	1.58811
CHMP4B	MYO5B	0.491377	ND	-1.039	0.393409	2.69926	1.90391
CDS2	EPHA1	0.491065	ND	-0.169899	0.256257	2.0782	1.79791
SLC2A1	SLC2A3	0.490984	D	-0.542737	0.344113	3.07202	2.32123
CHMP4B	IRF6	0.490776	ND	-1.039	0.393409	2.08696	2.32847
GRHL2	ZEB1	0.49072	ND	-0.194295	0.250951	2.24622	1.63525
GRHL2	ST3GAL2	0.4905	ND	-0.194295	0.250951	3.19313	1.13937
CHMP4B	C1orf116	0.49039	ND	-1.039	0.393409	1.63658	1.95981
CDS2	C11orf52	0.489276	ND	-0.169899	0.256257	1.39335	1.41767
MYB	TJP1	0.489162	ND	-0.445742	0.269994	4.25534	1.58811
EFR3A	2021-09-05	0.488553	ND	-0.393263	0.375945	2.95631	1.92508
STX4	AP1M1	0.488014	ND	-0.265106	0.390224	5.27214	0.879319
CHMP4B	CXCL16	0.487011	ND	-1.039	0.393409	3.0694	1.9562
EAF1	EAF2	0.486567	D	-0.494651	0.304317	2.48824	1.21189
CDS2	MAPK13	0.485634	ND	-0.169899	0.256257	3.00699	2.06372
STX4	VIM	0.485077	ND	-0.265106	0.390224	7.47154	3.76555
CHMP4B	AGR2	0.484867	ND	-1.039	0.393409	3.11775	3.49277
TP53BP1	SPATA18	0.483935	ND	-0.205212	0.258509	0.526391	0.874217
CDS2	ANKEF1	0.483267	ND	-0.169899	0.256257	1.85197	0.996286
CHMP4B	AP1M2	0.482711	ND	-1.039	0.393409	3.5838	2.69565
CDS2	FAM83H	0.48266	ND	-0.169899	0.256257	3.11311	2.01559
MYB	WASL	0.482438	ND	-0.445742	0.269994	3.90228	0.90765
CHMP4B	PPL	0.48194	ND	-1.039	0.393409	2.65134	2.21991
CHMP4B	ITGB4	0.481928	ND	-1.039	0.393409	4.14251	2.84288
CHMP4B	ARHGEF5	0.481235	ND	-1.039	0.393409	2.40651	1.81275
STX4	APBB1	0.481154	ND	-0.265106	0.390224	2.67378	1.77476
CDS2	C1orf116	0.481102	ND	-0.169899	0.256257	1.63658	1.95981
CHMP4B	USP43	0.480714	ND	-1.039	0.393409	1.56855	1.10637
CDS2	LSR	0.480639	ND	-0.169899	0.256257	4.39178	2.63512
CHMP4B	RASSF7	0.48052	ND	-1.039	0.393409	4.32585	1.25687
CHMP4B	KRT18	0.480488	ND	-1.039	0.393409	7.37242	3.36166
CHMP4B	ELMO3	0.479054	ND	-1.039	0.393409	2.18943	1.46773
TP53BP1	RPS27L	0.479018	ND	-0.205212	0.258509	6.69048	1.13507
MCL1	BCL2L1	0.478715	D	-0.655308	0.381776	6.12632	1.07413
POU2AF1	NECTIN2	0.478463	ND	-0.00915173	0.242236	5.34431	1.56718
MYB	LGMN	0.478226	ND	-0.445742	0.269994	5.3024	1.46408
STX4	TTL	0.478037	ND	-0.265106	0.390224	4.3997	0.891516
CDS2	KRTCAP3	0.478007	ND	-0.169899	0.256257	2.51667	2.12896
CDS2	SERPINB5	0.477647	ND	-0.169899	0.256257	1.99889	2.56276
IRF4	NECTIN2	0.477327	ND	-0.197798	0.352512	5.34431	1.56718
CDS2	PPL	0.477059	ND	-0.169899	0.256257	2.65134	2.21991
ARHGEF7	ARHGEF6	0.476693	D	-0.528183	0.320382	1.56072	1.80056
CBFB	PLEKHA1	0.476613	ND	-0.26208	0.380703	3.71201	1.24161
CHMP4B	BIK	0.476042	ND	-1.039	0.393409	2.06758	1.70357
CHMP4B	TACSTD2	0.475263	ND	-1.039	0.393409	2.89575	3.42124
CDS2	NECTIN4	0.474905	ND	-0.169899	0.256257	1.50235	1.83342
CDS2	ELMO3	0.474818	ND	-0.169899	0.256257	2.18943	1.46773
CHMP4B	CLDN3	0.474555	ND	-1.039	0.393409	1.80962	2.22027
CDS2	F11R	0.47451	ND	-0.169899	0.256257	4.47922	2.02259
CDS2	GJB3	0.474382	ND	-0.169899	0.256257	1.9132	2.25166
CHMP4B	SYNGR2	0.474181	ND	-1.039	0.393409	6.08048	1.21635
DNM2	DNM1	0.474006	D	-1.23312	0.373372	3.07452	1.80886
ATP1B3	PLEKHA1	0.473848	ND	-0.495275	0.280455	3.71201	1.24161
CHMP4B	KLF5	0.473806	ND	-1.039	0.393409	3.65963	2.13324
MYB	ZNF205	0.47301	ND	-0.445742	0.269994	2.89309	0.892865
RAB6A	MRAS	0.472367	ND	-0.785837	0.367042	2.71607	1.80605
CHMP4B	GRHL1	0.472265	ND	-1.039	0.393409	1.75029	1.31715
CHMP4B	ARRDC1	0.471975	ND	-1.039	0.393409	5.01736	1.16319
CHMP4B	PTK6	0.471746	ND	-1.039	0.393409	1.48534	1.63954
ATP1B3	NCKAP1	0.471602	ND	-0.495275	0.280455	5.63499	1.46355
STX4	STARD9	0.471239	ND	-0.265106	0.390224	1.5673	1.00088
PRDX1	PRDX2	0.471123	D	-0.0760985	0.24541	7.1105	1.89411
CEPT1	CHPT1	0.470783	D	-0.330611	0.259461	4.40419	1.15408
CDS2	TMEM184A	0.470732	ND	-0.169899	0.256257	2.14348	1.77257
CHMP4B	DSC2	0.47038	ND	-1.039	0.393409	1.84402	1.73701
CDS2	LLGL2	0.470266	ND	-0.169899	0.256257	3.86901	1.99843
CDS2	TACSTD2	0.470264	ND	-0.169899	0.256257	2.89575	3.42124
GRHL2	VIM	0.470197	ND	-0.194295	0.250951	7.47154	3.76555
MYB	CTTN	0.470182	ND	-0.445742	0.269994	6.9057	1.6898
CDS2	MYO5B	0.470065	ND	-0.169899	0.256257	2.69926	1.90391
RAB6A	PDZD4	0.469969	ND	-0.785837	0.367042	1.29427	1.55505
IRF4	TCF7L2	0.469938	ND	-0.197798	0.352512	3.26334	1.12201
CHMP4B	C19orf33	0.469858	ND	-1.039	0.393409	4.68127	3.66961
ATP1B3	SYNJ2BP	0.469849	ND	-0.495275	0.280455	3.50828	0.807176
ARHGAP45	CTTN	0.469195	ND	-0.11239	0.194787	6.9057	1.6898
STX4	SGTB	0.469167	ND	-0.265106	0.390224	2.3553	0.796579
STX4	DYRK3	0.469071	ND	-0.265106	0.390224	2.32509	1.13362
STX4	SACS	0.46897	ND	-0.265106	0.390224	2.92369	1.16964
FERMT2	SYK	0.468849	ND	-0.665951	0.420722	1.80828	2.05265
CDS2	MPZL3	0.46861	ND	-0.169899	0.256257	1.80609	1.31934
EGFR	MTFR1L	0.468589	ND	-0.0569817	0.309031	4.7839	0.708489
STX4	SYDE1	0.468577	ND	-0.265106	0.390224	2.57872	1.83493
CDS2	BSPRY	0.4685	ND	-0.169899	0.256257	1.46253	1.73175
CHMP4B	MYH14	0.468151	ND	-1.039	0.393409	2.56735	2.2634
CDS2	MISP	0.468129	ND	-0.169899	0.256257	2.27879	2.30145
STX4	ZEB1	0.46782	ND	-0.265106	0.390224	2.24622	1.63525
CHMP4B	RHOD	0.467763	ND	-1.039	0.393409	2.9397	2.57667
CHMP4B	TMPRSS4	0.467652	ND	-1.039	0.393409	1.71397	2.425
CHMP4B	INAVA	0.467489	ND	-1.039	0.393409	2.82707	2.02155
RAB6A	CERS1	0.467283	ND	-0.785837	0.367042	1.72694	1.46907
CHMP4B	GOLT1A	0.467001	ND	-1.039	0.393409	1.30019	1.63286
MYC	MYCN	0.466596	D	-1.78718	0.401017	0.941418	1.95435
CHMP4B	STARD10	0.466573	ND	-1.039	0.393409	4.86077	1.65869
CDS2	SFN	0.466522	ND	-0.169899	0.256257	4.20726	3.2763
CHMP4B	MKRN2OS	0.466492	ND	-1.039	0.393409	0.725438	0.829733
CDS2	ATP2C2	0.466043	ND	-0.169899	0.256257	1.48507	1.60833
KLF5	AP1M1	0.466029	ND	-0.294226	0.361327	5.27214	0.879319
TIMM17A	TIMM17B	0.465611	D	-0.379184	0.265958	5.94438	0.670237
CHMP4B	DMKN	0.465555	ND	-1.039	0.393409	4.07527	3.0205
CHMP4B	FAM83B	0.464525	ND	-1.039	0.393409	1.02675	1.30977
CDS2	RNF223	0.464429	ND	-0.169899	0.256257	0.735207	1.11037
TUBB4B	LSM2	0.464252	ND	-0.293773	0.324834	6.19109	0.554138
ATP1B3	MANBAL	0.464043	ND	-0.495275	0.280455	5.75136	0.820206
FERMT2	FERMT1	0.464019	D	-0.665951	0.420722	2.62987	1.90994
IRF4	CTNND1	0.463971	ND	-0.197798	0.352512	5.69772	1.37126
FERMT2	ST14	0.463793	ND	-0.665951	0.420722	2.77948	2.93329
EGFR	AP1M1	0.463638	ND	-0.0569817	0.309031	5.27214	0.879319
CDS2	ITGB6	0.463602	ND	-0.169899	0.256257	1.58028	1.94997
CHMP4B	GALNT3	0.463446	ND	-1.039	0.393409	2.7187	2.2023
CDS2	GRHL1	0.463351	ND	-0.169899	0.256257	1.75029	1.31715
GRHL2	PDXP	0.463311	ND	-0.194295	0.250951	4.02945	1.09851
CHMP4B	MACC1	0.463265	ND	-1.039	0.393409	1.32716	1.67167
ATP1B3	APP	0.463248	ND	-0.495275	0.280455	7.94718	1.78405
CDS2	PROM2	0.463139	ND	-0.169899	0.256257	1.92137	2.20039
IRF4	GTF2IRD1	0.463031	ND	-0.197798	0.352512	4.06666	1.11919
STX4	MAP3K12	0.462912	ND	-0.265106	0.390224	3.27599	1.17887
CDS2	PAK6	0.462238	ND	-0.169899	0.256257	1.56547	1.45832
CDS2	GALNT3	0.46209	ND	-0.169899	0.256257	2.7187	2.2023
CHMP4B	TSPAN1	0.461803	ND	-1.039	0.393409	3.07065	2.70555
ATP1B3	DDR1	0.461797	ND	-0.495275	0.280455	5.17027	1.99809
STX4	DENND5A	0.461266	ND	-0.265106	0.390224	4.82164	1.31477
CHMP4B	JUP	0.461265	ND	-1.039	0.393409	5.08124	2.38519
CHMP4B	LRRC1	0.461205	ND	-1.039	0.393409	3.0602	1.06394
ATP1B3	WASL	0.461101	ND	-0.495275	0.280455	3.90228	0.90765
PSMB5	PSMB8	0.461049	D	-1.55527	0.388168	5.27528	2.14254
POU2AF1	PTK2	0.460977	ND	-0.00915173	0.242236	5.63467	1.48702
FERMT2	IRF6	0.460785	ND	-0.665951	0.420722	2.08696	2.32847
BUD13	RNF214	0.460697	ND	-0.787021	0.242745	3.44849	0.629945
ITGAV	DAPP1	0.459977	ND	-0.525757	0.46444	1.42869	1.78838
STX4	STXBP1	0.459963	ND	-0.265106	0.390224	3.82199	1.32022
CBFB	CTTN	0.459949	ND	-0.26208	0.380703	6.9057	1.6898
GRHL2	STARD9	0.459828	ND	-0.194295	0.250951	1.5673	1.00088
ATP1B3	AK1	0.459799	ND	-0.495275	0.280455	5.35322	1.25027
CDS2	ARHGEF5	0.459621	ND	-0.169899	0.256257	2.40651	1.81275
CDS2	MST1R	0.459531	ND	-0.169899	0.256257	2.52317	2.35286
POU2AF1	BAIAP2	0.45952	ND	-0.00915173	0.242236	4.6293	1.38505
CHMP4B	PKP2	0.459496	ND	-1.039	0.393409	2.76365	1.95164
CHMP4B	EPS8L1	0.459448	ND	-1.039	0.393409	3.11382	1.9588
STX4	P3H1	0.459381	ND	-0.265106	0.390224	4.87028	1.29833
MYB	MANBAL	0.459358	ND	-0.445742	0.269994	5.75136	0.820206
STX4	CHN1	0.459334	ND	-0.265106	0.390224	2.81616	1.8103
CDS2	LAMA3	0.4592	ND	-0.169899	0.256257	3.03817	2.47979
POU2AF1	RAB13	0.459157	ND	-0.00915173	0.242236	6.36685	1.72447
CDS2	SCNN1A	0.459028	ND	-0.169899	0.256257	2.78924	2.62555
CDS2	PRR15	0.458898	ND	-0.169899	0.256257	1.7316	1.94401
STXBP3	KATNAL1	0.458783	ND	-0.282627	0.283067	2.63971	1.0642
CHMP4B	NECTIN4	0.458776	ND	-1.039	0.393409	1.50235	1.83342
CBFB	NCKAP1	0.458615	ND	-0.26208	0.380703	5.63499	1.46355
CDS2	FXYD3	0.458432	ND	-0.169899	0.256257	3.4509	3.59064
TCF3	CTBP2	0.458419	ND	-0.0185787	0.214931	5.09299	1.39166
FERMT2	DEF6	0.458234	ND	-0.665951	0.420722	2.35905	1.84666
ATM	EDA2R	0.458143	ND	-0.039945	0.215643	0.842145	1.29645
GRHL2	STX2	0.458134	ND	-0.194295	0.250951	3.65534	1.05701
CHMP4B	SYNE4	0.458093	ND	-1.039	0.393409	1.16445	1.34267
ARHGAP45	PTK2	0.458002	ND	-0.11239	0.194787	5.63467	1.48702
CDS2	FAAH2	0.457963	ND	-0.169899	0.256257	1.23746	1.26081
CDS2	PRSS16	0.457892	ND	-0.169899	0.256257	2.22071	1.54291
POU2AF1	LAPTM4B	0.457823	ND	-0.00915173	0.242236	6.27641	1.82543
RAB6A	FAM171A2	0.457777	ND	-0.785837	0.367042	1.65074	1.14807
CHMP4B	FUT1	0.457765	ND	-1.039	0.393409	1.09695	1.08142
KLF5	ANXA6	0.457478	ND	-0.294226	0.361327	5.10808	2.38193
DTYMK	GJA1	0.457334	ND	-1.58146	0.35818	3.08361	2.78187
PSMB5	PSMB9	0.457003	D	-1.55527	0.388168	4.80169	2.14206
CHMP4B	HID1	0.456999	ND	-1.039	0.393409	2.1725	1.77599
ATP1B3	SH3D19	0.456797	ND	-0.495275	0.280455	3.36176	1.20449
CHMP4B	TMEM45B	0.456739	ND	-1.039	0.393409	1.39957	2.01366
CHMP4B	FRK	0.456612	ND	-1.039	0.393409	0.966525	0.941714
ATP1B3	CTTNBP2NL	0.456601	ND	-0.495275	0.280455	2.92976	0.985962
CDS2	RBBP8NL	0.45622	ND	-0.169899	0.256257	0.571027	0.943898
ATP1B3	FKBP9	0.456044	ND	-0.495275	0.280455	5.74986	1.67444
EFR3A	FGD1	0.455935	ND	-0.393263	0.375945	2.33793	1.18227
CHMP4B	KCNK1	0.455917	ND	-1.039	0.393409	2.64329	2.03442
POU2AF1	TGIF1	0.455915	ND	-0.00915173	0.242236	5.63087	1.31647
CDS2	TMPRSS4	0.45584	ND	-0.169899	0.256257	1.71397	2.425
CDS2	B3GNT3	0.455588	ND	-0.169899	0.256257	1.77467	2.13658
STX4	FGD1	0.45514	ND	-0.265106	0.390224	2.33793	1.18227
CDS2	TRIM29	0.454832	ND	-0.169899	0.256257	2.25107	2.68739
FAM126B	FAM126A	0.454712	D	-0.0280114	0.173917	4.22416	1.45378
EFR3A	PDZD4	0.45456	ND	-0.393263	0.375945	1.29427	1.55505
CDS2	KCNK1	0.454319	ND	-0.169899	0.256257	2.64329	2.03442
CHMP4B	TMC5	0.453934	ND	-1.039	0.393409	1.31529	1.69802
CHMP4B	TMPRSS13	0.4539	ND	-1.039	0.393409	0.944159	1.45031
ELMO2	ELMO3	0.453709	D	-0.429706	0.299256	2.18943	1.46773
SOX10	SLC38A1	0.453647	ND	-0.459742	0.302106	5.49131	1.38097
ATP1B3	SH3BP4	0.453415	ND	-0.495275	0.280455	4.06502	1.70102
POU2AF1	CORO1B	0.453393	ND	-0.00915173	0.242236	6.09394	1.13838
CHMP4B	TNS4	0.453358	ND	-1.039	0.393409	1.84015	2.3801
IRF4	GNAQ	0.453337	ND	-0.197798	0.352512	3.6726	1.10853
CHMP4B	RHOV	0.453053	ND	-1.039	0.393409	1.92304	1.89174
MYB	2021-09-10	0.453051	ND	-0.445742	0.269994	4.98405	1.57632
CDS2	ITGB4	0.452899	ND	-0.169899	0.256257	4.14251	2.84288
CDS2	PKP2	0.452592	ND	-0.169899	0.256257	2.76365	1.95164
STX4	CNTNAP1	0.452458	ND	-0.265106	0.390224	2.50901	1.46605
STX4	IKBIP	0.452063	ND	-0.265106	0.390224	4.3864	1.18947
IRF4	PLEKHA1	0.452024	ND	-0.197798	0.352512	3.71201	1.24161
ARHGAP45	CDC42BPB	0.451861	ND	-0.11239	0.194787	4.89851	1.2
CHMP4B	EHF	0.451787	ND	-1.039	0.393409	2.37694	2.59625
CHMP4B	SCNN1A	0.451774	ND	-1.039	0.393409	2.78924	2.62555
CHMP4B	ALS2CL	0.451463	ND	-1.039	0.393409	2.45149	1.91784
CHMP4B	MYO6	0.451369	ND	-1.039	0.393409	3.65457	1.411
RAB6A	APLP1	0.451362	ND	-0.785837	0.367042	3.43679	2.17509
IRF4	ZMYM1	0.451254	ND	-0.197798	0.352512	2.91138	0.69729
IRF4	TGIF1	0.451169	ND	-0.197798	0.352512	5.63087	1.31647
STX4	MXRA7	0.450995	ND	-0.265106	0.390224	5.1147	1.93375
CHMP4B	TSTD1	0.450891	ND	-1.039	0.393409	3.94204	2.75936
STX4	DZIP1L	0.45083	ND	-0.265106	0.390224	2.06477	1.24183
IRF4	MTSS1L	0.450631	ND	-0.197798	0.352512	4.67609	1.5238
CDS2	RBM47	0.45048	ND	-0.169899	0.256257	2.91868	2.01517
POU2AF1	ACTN1	0.450205	ND	-0.00915173	0.242236	6.73484	1.55921
CHMP4B	AREG	0.450076	ND	-1.039	0.393409	3.00581	2.86182
STX4	KCTD7	0.450052	ND	-0.265106	0.390224	2.61951	0.85526
RAB6A	2021-09-05	0.450016	ND	-0.785837	0.367042	2.95631	1.92508
CHMP4B	ANXA9	0.449868	ND	-1.039	0.393409	1.46511	1.36563
CDS2	EVPL	0.449713	ND	-0.169899	0.256257	2.08085	2.02833
RAB6A	VASH1	0.44969	ND	-0.785837	0.367042	1.59351	1.33283
EFR3A	CERS1	0.449393	ND	-0.393263	0.375945	1.72694	1.46907
STX4	ST3GAL2	0.448993	ND	-0.265106	0.390224	3.19313	1.13937
CHMP4B	TTC22	0.448752	ND	-1.039	0.393409	0.909426	1.2807
EGFR	PDXP	0.448677	ND	-0.0569817	0.309031	4.02945	1.09851
FERMT2	FAM83F	0.4484	ND	-0.665951	0.420722	0.744023	1.10501
UAP1	UAP1L1	0.448132	D	-0.379849	0.231318	2.92967	1.16788
MYB	IFT43	0.447859	ND	-0.445742	0.269994	4.69907	0.82032
GRHL2	ATP8B2	0.447747	ND	-0.194295	0.250951	3.14499	1.75906
EFR3A	TUB	0.447678	ND	-0.393263	0.375945	1.52197	1.46234
CHMP4B	SAMD12	0.447621	ND	-1.039	0.393409	1.95261	1.41575
CHMP4B	PARD6B	0.447323	ND	-1.039	0.393409	1.66232	1.0123
MYB	CDC42BPB	0.447311	ND	-0.445742	0.269994	4.89851	1.2
CHMP4B	CTAGE4	0.447067	ND	-1.039	0.393409	1.31995	1.3049
FERMT2	LPAR5	0.447025	ND	-0.665951	0.420722	0.954007	1.14068
NAMPT	CALD1	0.446971	ND	-0.308397	0.363052	4.94172	2.53993
ATP1B3	AMOTL2	0.446762	ND	-0.495275	0.280455	4.54	2.01844
CDS2	NIPAL1	0.446519	ND	-0.169899	0.256257	1.83983	1.095
IRF4	TSPAN6	0.446301	ND	-0.197798	0.352512	4.12812	1.67799
CDS2	TSPAN1	0.446282	ND	-0.169899	0.256257	3.07065	2.70555
GRHL2	CCDC88A	0.446014	ND	-0.194295	0.250951	3.99148	1.36747
CHMP4B	SLC44A3	0.445949	ND	-1.039	0.393409	2.00582	1.56391
RAB6A	BRSK1	0.445859	ND	-0.785837	0.367042	2.1998	1.30436
ATP1B3	PTPRF	0.445512	ND	-0.495275	0.280455	5.61761	1.81776
CDS2	TTC22	0.445414	ND	-0.169899	0.256257	0.909426	1.2807
CDS2	EXPH5	0.44531	ND	-0.169899	0.256257	0.966352	0.956315
CDS2	SOWAHB	0.445263	ND	-0.169899	0.256257	0.67333	0.948845
CHMP4B	ITGB6	0.445202	ND	-1.039	0.393409	1.58028	1.94997
EGFR	ELP6	0.444975	ND	-0.0569817	0.309031	5.16764	0.649049
FERMT2	FUT1	0.444563	ND	-0.665951	0.420722	1.09695	1.08142
CDS2	SLC52A3	0.44454	ND	-0.169899	0.256257	1.09795	1.33407
ATP1B3	GTF2IRD1	0.444285	ND	-0.495275	0.280455	4.06666	1.11919
CHMP4B	RAB17	0.44416	ND	-1.039	0.393409	2.19701	1.96836
KLF5	LIX1L	0.444113	ND	-0.294226	0.361327	3.09142	1.55811
CHMP4B	GSTO2	0.443795	ND	-1.039	0.393409	2.38215	1.91174
STX4	SGCB	0.443591	ND	-0.265106	0.390224	3.62943	1.39665
STX4	VKORC1	0.443515	ND	-0.265106	0.390224	6.4118	0.890386
FERMT2	FGD3	0.443496	ND	-0.665951	0.420722	1.352	1.52088
RAB6A	CHST10	0.443424	ND	-0.785837	0.367042	2.69561	1.50673
TUBB4B	TUBB	0.443346	D	-0.293773	0.324834	9.59718	0.866857
RAB6A	ENHO	0.443031	ND	-0.785837	0.367042	0.939796	1.08038
STX4	SNAPC2	0.442906	ND	-0.265106	0.390224	4.04699	0.787119
FERMT2	SYTL1	0.442856	ND	-0.665951	0.420722	2.61991	1.96292
CHMP4B	ENTPD2	0.442696	ND	-1.039	0.393409	0.992192	1.2048
RAB6A	TUB	0.442653	ND	-0.785837	0.367042	1.52197	1.46234
FERMT2	DAPP1	0.442566	ND	-0.665951	0.420722	1.42869	1.78838
POU2AF1	CYFIP1	0.442322	ND	-0.00915173	0.242236	5.19669	1.01498
CHMP4B	DSG2	0.442258	ND	-1.039	0.393409	4.18254	2.30232
ATP1B3	CTDSPL	0.442022	ND	-0.495275	0.280455	3.5711	1.33914
CDS2	ARHGEF35	0.441733	ND	-0.169899	0.256257	2.10564	1.78342
CHMP4B	STXBP2	0.44171	ND	-1.039	0.393409	4.86242	1.91462
CHMP4B	ILDR1	0.441684	ND	-1.039	0.393409	0.693001	0.987906
STX4	KCTD17	0.441576	ND	-0.265106	0.390224	3.71128	1.19496
STX4	FMNL3	0.44155	ND	-0.265106	0.390224	2.33623	1.15886
FBXW11	BTRC	0.441522	D	-0.400106	0.345502	2.78589	0.554204
ARHGAP45	TSPAN6	0.44147	ND	-0.11239	0.194787	4.12812	1.67799
ITGAV	IRF6	0.441397	ND	-0.525757	0.46444	2.08696	2.32847
RAB6A	FGD1	0.441363	ND	-0.785837	0.367042	2.33793	1.18227
MYB	TMEM132A	0.441268	ND	-0.445742	0.269994	4.80922	1.72752
STX4	GPSM1	0.441137	ND	-0.265106	0.390224	3.21123	1.32995
CHMP4B	KRTCAP3	0.44111	ND	-1.039	0.393409	2.51667	2.12896
CBFB	PTK2	0.441076	ND	-0.26208	0.380703	5.63467	1.48702
FERMT2	MAPK13	0.441072	ND	-0.665951	0.420722	3.00699	2.06372
KLF5	ATP8B2	0.440856	ND	-0.294226	0.361327	3.14499	1.75906
RAB6A	ZC3HC1	0.440773	ND	-0.785837	0.367042	4.22728	0.703203
CDS2	KRT19	0.440592	ND	-0.169899	0.256257	5.14612	4.1161
CDS2	STARD10	0.440505	ND	-0.169899	0.256257	4.86077	1.65869
EGFR	ANXA6	0.440482	ND	-0.0569817	0.309031	5.10808	2.38193
SLC16A1	SLC16A3	0.440334	D	-0.196737	0.235174	5.42273	2.47222
ATP1B3	EPHA2	0.440313	ND	-0.495275	0.280455	4.82352	2.15841
STX4	FKBP7	0.440146	ND	-0.265106	0.390224	3.2582	1.47467
ZEB2	CHMP4C	0.440122	ND	-0.276975	0.29014	2.60449	1.96094
CHMP4B	SSH3	0.44002	ND	-1.039	0.393409	3.94072	1.60326
CDS2	FAM110C	0.439829	ND	-0.169899	0.256257	1.24059	1.41909
CDS2	GPR87	0.439805	ND	-0.169899	0.256257	1.5389	2.1355
CHMP4B	CDH3	0.439773	ND	-1.039	0.393409	2.72263	2.80183
PTK2	PTK2B	0.439687	D	-0.677233	0.321569	2.92498	1.64582
MED1	PSMB6	0.439372	ND	-0.868166	0.455782	7.30818	0.653801
CDS2	PERP	0.439274	ND	-0.169899	0.256257	5.01511	2.26365
CDS2	CXCL16	0.439167	ND	-0.169899	0.256257	3.0694	1.9562
ACSL3	ACSL1	0.43896	D	-0.45496	0.332089	4.25415	1.25391
CDS2	KLC3	0.43891	ND	-0.169899	0.256257	1.47637	1.44907
FERMT2	CCDC88C	0.43876	ND	-0.665951	0.420722	2.79372	1.46731
CDS2	FA2H	0.438515	ND	-0.169899	0.256257	1.14505	1.40879
CDS2	EPS8L2	0.438201	ND	-0.169899	0.256257	4.46093	2.43779
EFR3A	APLP1	0.438103	ND	-0.393263	0.375945	3.43679	2.17509
ARHGAP45	CDC42BPA	0.438097	ND	-0.11239	0.194787	3.40085	1.12091
CHMP4B	GRTP1	0.438093	ND	-1.039	0.393409	2.49705	1.53594
GRHL2	P3H1	0.437877	ND	-0.194295	0.250951	4.87028	1.29833
RAB10	ATP8B2	0.437782	ND	-0.534401	0.328247	3.14499	1.75906
CDS2	KLF5	0.437771	ND	-0.169899	0.256257	3.65963	2.13324
CHMP4B	FOXA1	0.437743	ND	-1.039	0.393409	2.14969	2.02449
CHMP4B	FXYD3	0.437726	ND	-1.039	0.393409	3.4509	3.59064
FERMT2	PSD4	0.437676	ND	-0.665951	0.420722	2.635	1.5697
CHMP4B	S100P	0.437583	ND	-1.039	0.393409	3.0601	3.32267
STXBP3	LIX1L	0.43748	ND	-0.282627	0.283067	3.09142	1.55811
ATP1B3	PTK2	0.437437	ND	-0.495275	0.280455	5.63467	1.48702
CDS2	TJP3	0.437431	ND	-0.169899	0.256257	1.77878	1.85021
ATP1B3	DDAH1	0.437183	ND	-0.495275	0.280455	3.47052	1.6139
STX4	PCBP4	0.437087	ND	-0.265106	0.390224	4.29136	1.38032
EFR3A	MVB12B	0.437018	ND	-0.393263	0.375945	1.89856	1.0825
CHMP4B	SULT2B1	0.436826	ND	-1.039	0.393409	1.13724	1.4525
MYC	MAP6	0.436809	ND	-1.78718	0.401017	0.61275	1.12465
CDS2	FGFBP1	0.43675	ND	-0.169899	0.256257	2.04734	2.61893
CHMP4B	LAMC2	0.436672	ND	-1.039	0.393409	3.30868	3.03596
STX4	TRPC1	0.436566	ND	-0.265106	0.390224	2.06483	1.22285
STX4	BNC2	0.436399	ND	-0.265106	0.390224	1.38946	1.33772
CHMP4B	RASEF	0.436175	ND	-1.039	0.393409	1.68474	1.47399
CHMP4B	ANXA3	0.435987	ND	-1.039	0.393409	4.06528	2.95396
IRF4	RAB13	0.435894	ND	-0.197798	0.352512	6.36685	1.72447
CDS2	FAM83F	0.435551	ND	-0.169899	0.256257	0.744023	1.10501
CHMP4B	NIPAL1	0.435506	ND	-1.039	0.393409	1.83983	1.095
NAA10	CSMD1	0.435418	ND	-1.72592	0.332428	0.523813	1.03502
CHMP4B	COMTD1	0.435379	ND	-1.039	0.393409	3.76813	1.11629
CHMP4B	TNFRSF10A	0.435379	ND	-1.039	0.393409	2.83062	1.54676
CDS2	LAMC2	0.435339	ND	-0.169899	0.256257	3.30868	3.03596
EFR3A	SMARCD3	0.435153	ND	-0.393263	0.375945	3.54239	1.37528
ATP1B3	FNBP1L	0.435035	ND	-0.495275	0.280455	3.92836	1.27813
CDS2	CCDC120	0.434996	ND	-0.169899	0.256257	2.14243	1.15858
CHMP4B	SMPDL3B	0.434873	ND	-1.039	0.393409	1.72478	1.60895
TUBB4B	PRR3	0.434814	ND	-0.293773	0.324834	4.00197	0.852036
CDS2	MKRN2OS	0.434534	ND	-0.169899	0.256257	0.725438	0.829733
UXT	ELK1	0.434387	ND	-0.927207	0.228429	4.4801	0.6934
CBFB	CTNND1	0.434342	ND	-0.26208	0.380703	5.69772	1.37126
TP53BP1	PTCHD4	0.434298	ND	-0.205212	0.258509	0.50831	0.901473
CDS2	HSD11B2	0.434157	ND	-0.169899	0.256257	1.52304	1.40209
CHMP4B	LIPH	0.433982	ND	-1.039	0.393409	1.51659	1.70047
CDS2	JUP	0.433969	ND	-0.169899	0.256257	5.08124	2.38519
EFR3A	FAM222A	0.433871	ND	-0.393263	0.375945	1.42145	1.08814
ATP1B3	PLEKHG3	0.433747	ND	-0.495275	0.280455	3.36496	1.38584
ATP1B3	DAG1	0.433617	ND	-0.495275	0.280455	5.36222	1.2367
EBF1	HNRNPLL	0.433537	ND	-0.0538871	0.211525	4.49546	0.802058
CHMP4B	ACOT4	0.433226	ND	-1.039	0.393409	0.86284	0.928562
TFRC	GJA1	0.433064	ND	-1.04823	0.385088	3.08361	2.78187
IRF4	VCL	0.43304	ND	-0.197798	0.352512	5.40451	1.31829
ATP1A1	ATP1A3	0.432972	D	-1.37197	0.40194	1.57729	1.68464
RAB6A	APBB1	0.432852	ND	-0.785837	0.367042	2.67378	1.77476
MYB	LAMB2	0.432797	ND	-0.445742	0.269994	5.89378	2.0945
PRPF4	CDC26	0.432531	ND	-1.02996	0.174742	5.55794	0.591081
STXBP3	STX2	0.43213	ND	-0.282627	0.283067	3.65534	1.05701
CHMP4B	WWC1	0.431736	ND	-1.039	0.393409	4.08217	1.86982
MYBL2	IKBIP	0.431647	ND	-0.698168	0.279964	4.3864	1.18947
SDHB	GJA1	0.431392	ND	-0.625841	0.363091	3.08361	2.78187
CHMP4B	NOXA1	0.431287	ND	-1.039	0.393409	0.933938	0.894656
RAB6A	DIXDC1	0.431207	ND	-0.785837	0.367042	1.98099	1.14645
NMT1	FAM171A1	0.431129	ND	-0.959225	0.372175	3.04891	1.81796
ARHGAP45	BCAR1	0.431057	ND	-0.11239	0.194787	4.62151	1.54009
CDS2	PLEKHA7	0.431015	ND	-0.169899	0.256257	2.71699	1.78104
ATP1B3	SH3RF1	0.430894	ND	-0.495275	0.280455	2.66065	1.01376
STX4	DNAJB5	0.4308	ND	-0.265106	0.390224	2.47641	1.19526
CDS2	EFNA1	0.430577	ND	-0.169899	0.256257	3.7247	1.99919
RAB10	ARSK	0.430559	ND	-0.534401	0.328247	2.5841	0.66872
FERMT2	RAB25	0.43052	ND	-0.665951	0.420722	2.61182	3.09985
FERMT2	PTPN6	0.430516	ND	-0.665951	0.420722	3.21917	2.22962
EGFR	ZEB1	0.43048	ND	-0.0569817	0.309031	2.24622	1.63525
CBFB	MANBAL	0.430404	ND	-0.26208	0.380703	5.75136	0.820206
CDS2	SLPI	0.430305	ND	-0.169899	0.256257	3.67495	3.41755
RAB6A	FSD1	0.430208	ND	-0.785837	0.367042	2.41979	1.885
MYB	TSPAN6	0.430199	ND	-0.445742	0.269994	4.12812	1.67799
EGFR	ATP8B2	0.429946	ND	-0.0569817	0.309031	3.14499	1.75906
CDS2	MYH14	0.429867	ND	-0.169899	0.256257	2.56735	2.2634
NMNAT1	TSPAN6	0.429696	ND	-0.421236	0.331747	4.12812	1.67799
FERMT2	KDF1	0.429546	ND	-0.665951	0.420722	1.47453	1.72504
FERMT2	SLC15A2	0.429465	ND	-0.665951	0.420722	0.910497	0.948477
MBNL1	TSPAN6	0.429431	ND	-0.228674	0.305564	4.12812	1.67799
CDS2	FRK	0.429333	ND	-0.169899	0.256257	0.966525	0.941714
CHMP4B	KLC3	0.429268	ND	-1.039	0.393409	1.47637	1.44907
ARHGAP45	CDC42EP4	0.429125	ND	-0.11239	0.194787	4.022	1.22816
CDS2	SMIM22	0.428932	ND	-0.169899	0.256257	2.35229	2.84945
MBNL1	LAPTM4B	0.428747	ND	-0.228674	0.305564	6.27641	1.82543
CDS2	CTAGE4	0.428716	ND	-0.169899	0.256257	1.31995	1.3049
GRHL2	SACS	0.42856	ND	-0.194295	0.250951	2.92369	1.16964
TUBB4B	BAG6	0.428304	ND	-0.293773	0.324834	7.317	0.53149
POU2AF1	FAM129B	0.428013	ND	-0.00915173	0.242236	5.82377	1.75209
ATP1B3	TMEM132A	0.427917	ND	-0.495275	0.280455	4.80922	1.72752
RAB6A	SLC22A17	0.427737	ND	-0.785837	0.367042	1.7894	1.68072
CHMP4B	TINAGL1	0.427693	ND	-1.039	0.393409	3.75686	3.08192
ARHGAP45	GNA11	0.42746	ND	-0.11239	0.194787	4.42291	1.03331
MYB	MYO1C	0.4274	ND	-0.445742	0.269994	5.62504	1.24016
ARHGAP45	FKBP9	0.427317	ND	-0.11239	0.194787	5.74986	1.67444
CDS2	MYO5C	0.427308	ND	-0.169899	0.256257	1.90633	1.58399
STXBP3	CEP170	0.427288	ND	-0.282627	0.283067	4.86374	1.13273
ATP1B3	CTBP2	0.427242	ND	-0.495275	0.280455	5.09299	1.39166
ATP1B3	SNX7	0.426992	ND	-0.495275	0.280455	3.96118	1.72831
MYB	CKAP4	0.426849	ND	-0.445742	0.269994	5.45471	1.65607
CDS2	ILDR1	0.426768	ND	-0.169899	0.256257	0.693001	0.987906
MYC	SHD	0.426725	ND	-1.78718	0.401017	0.578517	1.35294
EFR3A	SLC22A17	0.426597	ND	-0.393263	0.375945	1.7894	1.68072
CDS2	SAMD12	0.426589	ND	-0.169899	0.256257	1.95261	1.41575
PSMB5	HLA-B	0.42614	ND	-1.55527	0.388168	7.77355	2.63704
CHMP4B	PAK6	0.426066	ND	-1.039	0.393409	1.56547	1.45832
CHMP4B	TRIM29	0.425974	ND	-1.039	0.393409	2.25107	2.68739
GPX4	FXYD3	0.425922	ND	-0.62215	0.403039	3.4509	3.59064
CDS2	INAVA	0.425914	ND	-0.169899	0.256257	2.82707	2.02155
CDS2	PRRG4	0.42578	ND	-0.169899	0.256257	1.64103	1.34502
CDS2	GRHL3	0.425742	ND	-0.169899	0.256257	0.932609	1.31428
CHMP4B	HOOK1	0.425707	ND	-1.039	0.393409	2.16858	1.78494
FERMT2	GRK2	0.425668	ND	-0.665951	0.420722	5.55218	0.995269
STX4	DPYSL2	0.425479	ND	-0.265106	0.390224	3.75973	1.49188
TP63	ACAA2	0.425428	ND	-0.102837	0.281268	5.00746	1.57089
EFR3A	DIRAS1	0.425391	ND	-0.393263	0.375945	1.57997	1.55381
EGFR	SLC35B4	0.42527	ND	-0.0569817	0.309031	3.28279	0.816826
IRF4	BAIAP2	0.425223	ND	-0.197798	0.352512	4.6293	1.38505
RAB6A	BBS5	0.425036	ND	-0.785837	0.367042	1.98951	0.941043
ATP1B3	ASAP2	0.425019	ND	-0.495275	0.280455	3.58976	1.30966
PSMB6	PSMB9	0.424917	D	-1.79128	0.404423	4.80169	2.14206
ITGAV	SYTL1	0.424534	ND	-0.525757	0.46444	2.61991	1.96292
ITGAV	ESRP1	0.424519	ND	-0.525757	0.46444	2.66769	2.63413
MYB	SGSH	0.424491	ND	-0.445742	0.269994	4.09121	1.18789
ATP6V1G1	SMAD9	0.424452	ND	-1.34318	0.278876	1.24179	1.30343
IRF4	NCKAP1	0.424358	ND	-0.197798	0.352512	5.63499	1.46355
CHMP4B	PLEKHA7	0.424263	ND	-1.039	0.393409	2.71699	1.78104
FERMT2	OVOL1	0.42426	ND	-0.665951	0.420722	1.03056	1.42884
STX4	KIAA0408	0.424254	ND	-0.265106	0.390224	1.15785	1.38338
BUD13	NKAPD1	0.424151	ND	-0.787021	0.242745	4.27653	0.615423
CHMP4B	TTC9	0.42415	ND	-1.039	0.393409	1.52215	1.34776
CBFB	TJP1	0.424064	ND	-0.26208	0.380703	4.25534	1.58811
FERMT2	TMEM30B	0.423908	ND	-0.665951	0.420722	1.55309	1.97846
ATP1B3	EPB41L1	0.423825	ND	-0.495275	0.280455	4.00839	1.61859
BCL2	YAP1	0.42381	ND	-0.039024	0.208159	4.79133	2.00933
STX4	MRAS	0.423702	ND	-0.265106	0.390224	2.71607	1.80605
CDS2	DDR1	0.423609	ND	-0.169899	0.256257	5.17027	1.99809
CHMP4B	MAP3K9	0.423551	ND	-1.039	0.393409	2.13205	1.04932
ZEB2	EPB41L4B	0.423212	ND	-0.276975	0.29014	2.13766	1.39866
RAB6A	DIRAS1	0.423211	ND	-0.785837	0.367042	1.57997	1.55381
EFR3A	OAZ2	0.422976	ND	-0.393263	0.375945	6.10582	0.679695
PSMB5	NCF4	0.422862	ND	-1.55527	0.388168	0.665297	1.64582
ITGAV	KDF1	0.422846	ND	-0.525757	0.46444	1.47453	1.72504
CDS2	TINAGL1	0.422755	ND	-0.169899	0.256257	3.75686	3.08192
EGFR	DYNC1LI1	0.422728	ND	-0.0569817	0.309031	4.67759	0.595267
MYB	CFL2	0.42265	ND	-0.445742	0.269994	5.16632	1.49961
ATP1B3	FAM129B	0.422623	ND	-0.495275	0.280455	5.82377	1.75209
CHMP4B	AP1G2	0.422611	ND	-1.039	0.393409	5.25442	1.25322
CBFB	TSPAN6	0.422588	ND	-0.26208	0.380703	4.12812	1.67799
RAB6A	TUBA1A	0.422559	ND	-0.785837	0.367042	6.07997	2.50342
STX4	MAP1B	0.4225	ND	-0.265106	0.390224	2.87454	2.10319
CHMP4B	CLDN23	0.422455	ND	-1.039	0.393409	1.16829	1.06036
STX4	ENO2	0.422393	ND	-0.265106	0.390224	4.71381	1.82049
RAB6A	APBA2	0.422387	ND	-0.785837	0.367042	2.09079	1.80134
CDS2	HID1	0.422154	ND	-0.169899	0.256257	2.1725	1.77599
CHMP4B	TMEM139	0.422126	ND	-1.039	0.393409	2.08242	2.12389
EFR3A	GNAZ	0.421983	ND	-0.393263	0.375945	1.52546	1.21028
POU2AF1	SYNJ2BP	0.421977	ND	-0.00915173	0.242236	3.50828	0.807176
VRK1	VRK2	0.421833	D	-0.630885	0.321365	3.95869	1.15212
MYB	ENAH	0.421781	ND	-0.445742	0.269994	5.66918	1.70862
MYL12A	MYL9	0.42168	D	-0.235193	0.163918	3.25687	2.83879
CHMP4B	PLS1	0.421661	ND	-1.039	0.393409	3.39296	1.46409
EFR3A	FAM69B	0.421647	ND	-0.393263	0.375945	2.52397	1.57541
ATP1B3	GNA11	0.421594	ND	-0.495275	0.280455	4.42291	1.03331
STX4	CEP112	0.42155	ND	-0.265106	0.390224	1.97759	1.26391
CDS2	EHF	0.421518	ND	-0.169899	0.256257	2.37694	2.59625
ATP1B3	TOM1L1	0.421472	ND	-0.495275	0.280455	4.59494	1.51192
MYB	CD276	0.421468	ND	-0.445742	0.269994	5.29962	1.63974
STX4	PRAF2	0.421426	ND	-0.265106	0.390224	3.7225	1.38639
STX4	FGFR1	0.42139	ND	-0.265106	0.390224	4.03606	2.20821
CDS2	SLC44A3	0.421375	ND	-0.169899	0.256257	2.00582	1.56391
POU2AF1	SNX9	0.421322	ND	-0.00915173	0.242236	3.9601	1.22851
MYH9	CERS1	0.421294	ND	-0.531675	0.397901	1.72694	1.46907
ACTR1A	ACTR1B	0.421264	D	-0.986176	0.357439	5.01494	0.565378
MYC	MAPK8IP1	0.421229	ND	-1.78718	0.401017	2.12741	1.34397
CHMP4B	SCEL	0.421198	ND	-1.039	0.393409	1.35959	2.02459
CHMP4B	SLPI	0.421041	ND	-1.039	0.393409	3.67495	3.41755
ATP1B3	TEAD1	0.420939	ND	-0.495275	0.280455	4.58747	1.55023
CBFB	SOWAHC	0.420872	ND	-0.26208	0.380703	2.70061	1.19729
ICE1	FASTKD3	0.420769	ND	-0.779883	0.247551	4.08722	0.59821
ARHGAP45	WASL	0.420592	ND	-0.11239	0.194787	3.90228	0.90765
CDS2	LRRC1	0.420591	ND	-0.169899	0.256257	3.0602	1.06394
TCF3	SLC35D2	0.420438	ND	-0.0185787	0.214931	3.63693	1.55283
CBFB	DIRC2	0.420366	ND	-0.26208	0.380703	2.99077	0.915236
TUBB4B	TRIM27	0.420356	ND	-0.293773	0.324834	5.25534	0.537995
ATP1B3	LAMB1	0.420333	ND	-0.495275	0.280455	6.04834	2.19292
FERMT2	ANKRD22	0.420235	ND	-0.665951	0.420722	1.08557	1.5996
EGFR	SOX12	0.420146	ND	-0.0569817	0.309031	3.15876	1.07024
NAMPT	GJC1	0.420121	ND	-0.308397	0.363052	3.42666	1.70729
PPA1	PPA2	0.42012	D	-1.15563	0.248138	6.0478	0.642844
EFR3A	2021-09-03	0.420107	ND	-0.393263	0.375945	1.52454	1.53076
TP63	PDXP	0.42008	ND	-0.102837	0.281268	4.02945	1.09851
STXBP3	AP1M1	0.420026	ND	-0.282627	0.283067	5.27214	0.879319
EFR3A	SLC29A4	0.420012	ND	-0.393263	0.375945	1.95569	1.49199
ATP1B3	AFAP1	0.419976	ND	-0.495275	0.280455	3.22756	1.48329
TUBB4B	GTF2H4	0.41991	ND	-0.293773	0.324834	4.85326	0.575272
MYB	PLS3	0.41989	ND	-0.445742	0.269994	5.74625	2.17247
ATP1B3	PTGFRN	0.419742	ND	-0.495275	0.280455	4.34693	1.95479
POU2AF1	CTNND1	0.419708	ND	-0.00915173	0.242236	5.69772	1.37126
CHMP4B	FAM83E	0.419646	ND	-1.039	0.393409	0.875605	1.35152
PRDM1	TGIF1	0.419574	ND	-0.0622286	0.205502	5.63087	1.31647
CHMP4B	EPB41L4B	0.419481	ND	-1.039	0.393409	2.13766	1.39866
MYB	SLC37A3	0.419198	ND	-0.445742	0.269994	4.54261	1.0141
CDS2	KIAA1522	0.419196	ND	-0.169899	0.256257	4.01323	1.7434
CHMP4B	CAPN1	0.419192	ND	-1.039	0.393409	6.34124	1.03477
EFR3A	RAB6B	0.419173	ND	-0.393263	0.375945	2.05042	1.5191
GPX4	ERBB3	0.419133	ND	-0.62215	0.403039	3.0616	2.37212
CHMP4B	SERPINB5	0.419006	ND	-1.039	0.393409	1.99889	2.56276
EGFR	LIX1L	0.41899	ND	-0.0569817	0.309031	3.09142	1.55811
MYC	RIMS4	0.418828	ND	-1.78718	0.401017	0.702323	1.25728
CBFB	TOM1L1	0.4188	ND	-0.26208	0.380703	4.59494	1.51192
FERMT2	GRHL2	0.418772	ND	-0.665951	0.420722	1.63008	2.11913
CHMP4B	ADAP1	0.418737	ND	-1.039	0.393409	2.86592	1.93277
POU2AF1	NCKAP1	0.418735	ND	-0.00915173	0.242236	5.63499	1.46355
POU2AF1	WSB2	0.418716	ND	-0.00915173	0.242236	5.25453	0.961793
ATP1B3	CORO1B	0.418712	ND	-0.495275	0.280455	6.09394	1.13838
EP300	GPRC5A	0.418489	ND	-0.420088	0.476492	4.27383	2.83902
ATP1B3	CDC42EP4	0.418248	ND	-0.495275	0.280455	4.022	1.22816
PRDM1	CTBP2	0.418146	ND	-0.0622286	0.205502	5.09299	1.39166
MYC	PRPH	0.418114	ND	-1.78718	0.401017	1.04063	1.59789
ITGAV	PTAFR	0.41804	ND	-0.525757	0.46444	1.09492	1.35341
GSPT1	GSPT2	0.41795	D	-1.37271	0.261717	1.90745	1.47722
ATP6V1B2	ATP6V1B1	0.417931	D	-1.79559	0.330477	1.21362	1.33217
EFR3A	VAX2	0.417884	ND	-0.393263	0.375945	0.978746	0.918497
NAMPT	LARP6	0.417877	ND	-0.308397	0.363052	3.87496	1.85569
ATP1B3	CDC42BPB	0.417843	ND	-0.495275	0.280455	4.89851	1.2
CHMP4B	NUP62CL	0.417731	ND	-1.039	0.393409	2.05084	1.48835
CBFB	AMOTL2	0.417717	ND	-0.26208	0.380703	4.54	2.01844
CHMP4B	KIAA1522	0.417694	ND	-1.039	0.393409	4.01323	1.7434
STX4	NLGN2	0.41769	ND	-0.265106	0.390224	3.27153	1.33619
EFR3A	ANKRD54	0.417671	ND	-0.393263	0.375945	4.14416	0.665959
ARHGAP45	PLEKHA1	0.417542	ND	-0.11239	0.194787	3.71201	1.24161
ATP1B3	LAMB2	0.417503	ND	-0.495275	0.280455	5.89378	2.0945
NAA10	VCX3A	0.417368	ND	-1.72592	0.332428	0.531957	1.30428
CHMP4B	PERP	0.417351	ND	-1.039	0.393409	5.01511	2.26365
FERMT2	MACC1	0.41733	ND	-0.665951	0.420722	1.32716	1.67167
EFR3A	TTC28	0.417189	ND	-0.393263	0.375945	1.74452	1.22761
MYBL2	SYDE1	0.417141	ND	-0.698168	0.279964	2.57872	1.83493
STX4	TUBB2A	0.417026	ND	-0.265106	0.390224	4.94846	1.77542
ATP1B3	DIRC2	0.417021	ND	-0.495275	0.280455	2.99077	0.915236
FERMT2	DENND1C	0.417	ND	-0.665951	0.420722	2.19548	1.83157
MBNL1	PLEKHA1	0.416808	ND	-0.228674	0.305564	3.71201	1.24161
CDS2	ENTPD2	0.41679	ND	-0.169899	0.256257	0.992192	1.2048
CHMP4B	SPAG1	0.416706	ND	-1.039	0.393409	2.62106	1.05173
CDS2	STAP2	0.416657	ND	-0.169899	0.256257	3.48886	1.90764
MYB	TOM1L1	0.416653	ND	-0.445742	0.269994	4.59494	1.51192
CDS2	RHOD	0.416571	ND	-0.169899	0.256257	2.9397	2.57667
FERMT2	GJB5	0.416512	ND	-0.665951	0.420722	1.25161	1.87255
ATP1B3	SLC35D2	0.416451	ND	-0.495275	0.280455	3.63693	1.55283
CHMP3	CHMP2A	0.416429	D	-0.775535	0.303585	6.93117	0.618946
STX4	GNG11	0.416349	ND	-0.265106	0.390224	2.31819	2.21852
STX4	CRMP1	0.416286	ND	-0.265106	0.390224	2.40176	1.98766
KLF5	ZC3HC1	0.416266	ND	-0.294226	0.361327	4.22728	0.703203
FERMT2	ALG1L	0.416255	ND	-0.665951	0.420722	1.23012	1.4917
GMPS	GJA1	0.41623	ND	-0.97795	0.368857	3.08361	2.78187
PIM2	CTBP2	0.416208	ND	-0.222755	0.187666	5.09299	1.39166
ATP1B3	SRC	0.416117	ND	-0.495275	0.280455	4.19459	1.47115
GRHL2	CNTNAP1	0.416002	ND	-0.194295	0.250951	2.50901	1.46605
FERMT2	CDC42BPG	0.416	ND	-0.665951	0.420722	1.82643	1.58204
CHMP4B	PTPN6	0.415978	ND	-1.039	0.393409	3.21917	2.22962
EFR3A	PDCL3	0.415888	ND	-0.393263	0.375945	5.05857	0.598701
ATP1B3	KIAA1522	0.415863	ND	-0.495275	0.280455	4.01323	1.7434
WBP11	DDX47	0.415855	ND	-1.43596	0.220116	6.03509	0.640103
MBNL1	PTPRF	0.415797	ND	-0.228674	0.305564	5.61761	1.81776
MYB	BCAR1	0.415757	ND	-0.445742	0.269994	4.62151	1.54009
TCF3	SH3D19	0.41575	ND	-0.0185787	0.214931	3.36176	1.20449
RAB6A	MTFR1L	0.41572	ND	-0.785837	0.367042	4.7839	0.708489
GRHL2	TUBA1A	0.415709	ND	-0.194295	0.250951	6.07997	2.50342
POU2AF1	PTPN12	0.415691	ND	-0.00915173	0.242236	5.18554	0.988828
MBNL1	NCKAP1	0.415561	ND	-0.228674	0.305564	5.63499	1.46355
GRHL2	ATF2	0.415493	ND	-0.194295	0.250951	4.2017	0.577227
ATP1B3	TSC22D1	0.415463	ND	-0.495275	0.280455	5.31359	1.2468
FERMT2	SERPINB5	0.41537	ND	-0.665951	0.420722	1.99889	2.56276
STX4	ATP8B2	0.415317	ND	-0.265106	0.390224	3.14499	1.75906
CDS2	TMEM238	0.415316	ND	-0.169899	0.256257	1.05138	0.938072
PFN1	PFN2	0.415237	D	-0.933441	0.294212	6.60362	2.0021
ATP1B3	CD276	0.415235	ND	-0.495275	0.280455	5.29962	1.63974
EFR3A	CSRNP2	0.415234	ND	-0.393263	0.375945	3.49357	0.712803
STX4	MSRB3	0.415131	ND	-0.265106	0.390224	2.55389	1.85081
CDS2	FAM160A1	0.415126	ND	-0.169899	0.256257	1.30113	1.03697
RAB6A	REEP2	0.415117	ND	-0.785837	0.367042	1.9424	1.62967
CHMP4B	PLEK2	0.415061	ND	-1.039	0.393409	2.9833	2.40699
MYC	FNDC5	0.415044	ND	-1.78718	0.401017	0.994897	1.25455
ZNF407	TXNL4A	0.415036	ND	-0.771692	0.232337	6.10025	0.754836
CHMP4B	DHRS1	0.414985	ND	-1.039	0.393409	4.09609	0.773954
EGFR	ZC3HC1	0.414948	ND	-0.0569817	0.309031	4.22728	0.703203
CDS2	FUT1	0.414894	ND	-0.169899	0.256257	1.09695	1.08142
ITGAV	ST14	0.414891	ND	-0.525757	0.46444	2.77948	2.93329
ZEB2	KCNK1	0.414858	ND	-0.276975	0.29014	2.64329	2.03442
FERMT2	SH2D3A	0.414778	ND	-0.665951	0.420722	2.78279	2.0044
CDS2	GJB5	0.414693	ND	-0.169899	0.256257	1.25161	1.87255
EFR3A	TMEM150C	0.414676	ND	-0.393263	0.375945	0.935408	1.02269
CDS2	TMPRSS13	0.414634	ND	-0.169899	0.256257	0.944159	1.45031
ARHGAP45	AK1	0.414583	ND	-0.11239	0.194787	5.35322	1.25027
GRHL2	CEP170	0.414528	ND	-0.194295	0.250951	4.86374	1.13273
CDS2	SPINT2	0.414512	ND	-0.169899	0.256257	5.65402	3.49318
STX4	NTAN1	0.414504	ND	-0.265106	0.390224	4.71378	0.739209
RAC1	KIF21B	0.414371	ND	-0.708968	0.295701	1.45514	1.50474
IRF4	PTPRF	0.414348	ND	-0.197798	0.352512	5.61761	1.81776
EFR3A	GSTA4	0.414337	ND	-0.393263	0.375945	3.11911	1.76668
STX4	ANXA6	0.414265	ND	-0.265106	0.390224	5.10808	2.38193
BCL2	CTTN	0.414176	ND	-0.039024	0.208159	6.9057	1.6898
KLF5	VIM	0.414145	ND	-0.294226	0.361327	7.47154	3.76555
CHMP4B	ERBB3	0.414086	ND	-1.039	0.393409	3.0616	2.37212
CHMP4B	DENND2D	0.414076	ND	-1.039	0.393409	2.33481	1.87024
STX4	DLG4	0.414061	ND	-0.265106	0.390224	2.7953	1.51518
MYH9	FAM69B	0.413979	ND	-0.531675	0.397901	2.52397	1.57541
TUBB4B	TAF11	0.41397	ND	-0.293773	0.324834	4.83068	0.573772
FERMT2	ELMO3	0.413911	ND	-0.665951	0.420722	2.18943	1.46773
FERMT2	TTC22	0.413884	ND	-0.665951	0.420722	0.909426	1.2807
ATP1B3	YAP1	0.413844	ND	-0.495275	0.280455	4.79133	2.00933
ATP1B3	CTTN	0.413787	ND	-0.495275	0.280455	6.9057	1.6898
ATP1B3	PLS3	0.413707	ND	-0.495275	0.280455	5.74625	2.17247
ATP1B3	TACC2	0.413605	ND	-0.495275	0.280455	3.73808	1.51996
TUBB4B	CSNK2B	0.413485	ND	-0.293773	0.324834	7.47498	0.509965
STX4	ST3GAL3	0.41344	ND	-0.265106	0.390224	3.17468	1.00131
ARHGAP45	RILPL1	0.413391	ND	-0.11239	0.194787	2.65301	1.00745
STX4	APLP1	0.413376	ND	-0.265106	0.390224	3.43679	2.17509
CDS2	TNS4	0.413374	ND	-0.169899	0.256257	1.84015	2.3801
POU2AF1	WDFY3	0.413363	ND	-0.00915173	0.242236	3.33799	0.954546
ATP1B3	GNG12	0.413278	ND	-0.495275	0.280455	4.79611	1.98846
MYB	EPN2	0.41327	ND	-0.445742	0.269994	3.77975	0.998303
MYB	FKBP9	0.4132	ND	-0.445742	0.269994	5.74986	1.67444
STX4	FSD1L	0.413174	ND	-0.265106	0.390224	1.68388	0.769417
KLF5	IFFO1	0.413162	ND	-0.294226	0.361327	2.02502	1.80687
KLF5	STARD9	0.413118	ND	-0.294226	0.361327	1.5673	1.00088
GRHL2	FKBP7	0.413104	ND	-0.194295	0.250951	3.2582	1.47467
CBFB	2021-09-10	0.413011	ND	-0.26208	0.380703	4.98405	1.57632
GRHL2	IFFO1	0.413005	ND	-0.194295	0.250951	2.02502	1.80687
PSMB5	MYO1G	0.412951	ND	-1.55527	0.388168	0.643868	1.60944
ATP1B3	FCHO2	0.412907	ND	-0.495275	0.280455	2.92854	0.84991
MYC	TAGLN3	0.412884	ND	-1.78718	0.401017	0.827518	1.55281
MYC	TLX2	0.41284	ND	-1.78718	0.401017	0.552131	1.21039
EFR3A	SLC26A10	0.412634	ND	-0.393263	0.375945	1.83878	1.41502
ARHGEF7	SMAP2	0.412458	ND	-0.528183	0.320382	4.11956	0.952567
MYC	CNTFR	0.412442	ND	-1.78718	0.401017	0.620741	1.30216
CHMP4B	LAMA3	0.41228	ND	-1.039	0.393409	3.03817	2.47979
CHMP4B	SLC37A1	0.412224	ND	-1.039	0.393409	2.63119	1.54183
BUD13	ZPR1	0.412219	ND	-0.787021	0.242745	5.16372	0.681863
PSMB5	TAP1	0.412163	ND	-1.55527	0.388168	4.74992	1.56365
IRF4	DYNLT1	0.412153	ND	-0.197798	0.352512	7.12224	0.880294
MYCN	MYC	0.412148	D	-0.0214065	0.233549	6.09788	1.68511
TCF3	CTDSPL	0.412014	ND	-0.0185787	0.214931	3.5711	1.33914
EGFR	GPATCH11	0.41201	ND	-0.0569817	0.309031	3.00447	0.678286
CHMP4B	ARL14	0.411986	ND	-1.039	0.393409	1.13316	1.43789
TP63	PKN1	0.411875	ND	-0.102837	0.281268	5.73632	0.971016
EFR3A	FAM171A2	0.411764	ND	-0.393263	0.375945	1.65074	1.14807
CTNNB1	QKI	0.41169	ND	-0.174372	0.34079	5.09391	1.49658
ARHGAP45	RAB13	0.411654	ND	-0.11239	0.194787	6.36685	1.72447
BCL2	LAMB2	0.411651	ND	-0.039024	0.208159	5.89378	2.0945
EFR3A	TUBA1A	0.411648	ND	-0.393263	0.375945	6.07997	2.50342
CDS2	GPX2	0.411629	ND	-0.169899	0.256257	2.27958	3.07641
STX4	HABP4	0.411571	ND	-0.265106	0.390224	3.38796	1.09328
ZEB2	SFN	0.411503	ND	-0.276975	0.29014	4.20726	3.2763
RAB10	P3H1	0.411428	ND	-0.534401	0.328247	4.87028	1.29833
IRF4	PLEKHG3	0.411394	ND	-0.197798	0.352512	3.36496	1.38584
ITGAV	TMEM30B	0.41133	ND	-0.525757	0.46444	1.55309	1.97846
CDS2	DSG2	0.411327	ND	-0.169899	0.256257	4.18254	2.30232
ATP1B3	TAX1BP3	0.41131	ND	-0.495275	0.280455	5.86991	1.18283
TP53BP1	ZMAT3	0.411281	ND	-0.205212	0.258509	2.52022	0.939018
STX4	CHST10	0.411134	ND	-0.265106	0.390224	2.69561	1.50673
CDS2	PLXNB1	0.41111	ND	-0.169899	0.256257	4.10986	1.44249
ZNF407	TIMM21	0.410968	ND	-0.771692	0.232337	4.99146	0.764082
KLF5	SACS	0.410921	ND	-0.294226	0.361327	2.92369	1.16964
CDS2	FUT3	0.410817	ND	-0.169899	0.256257	1.15731	1.70133
STX4	FAM92A	0.410797	ND	-0.265106	0.390224	4.15508	1.33335
STX4	CNPY4	0.410796	ND	-0.265106	0.390224	3.76748	1.11886
STX4	AGPAT1	0.410793	ND	-0.265106	0.390224	5.51032	0.776262
EGFR	ST3GAL2	0.410681	ND	-0.0569817	0.309031	3.19313	1.13937
FERMT2	PTK2B	0.410649	ND	-0.665951	0.420722	2.92498	1.64582
STX4	SCARF2	0.410616	ND	-0.265106	0.390224	1.6905	1.51515
ITGA3	GALK1	0.410612	ND	-0.177934	0.227583	4.28725	0.848994
STXBP3	TUBA1A	0.410585	ND	-0.282627	0.283067	6.07997	2.50342
MYB	APP	0.410346	ND	-0.445742	0.269994	7.94718	1.78405
PSMB5	PSMB10	0.410321	D	-1.55527	0.388168	5.40179	0.818249
RAB6A	NCKAP5L	0.410312	ND	-0.785837	0.367042	2.75282	0.991772
NAMPT	CD276	0.410291	ND	-0.308397	0.363052	5.29962	1.63974
TP63	STX2	0.410268	ND	-0.102837	0.281268	3.65534	1.05701
ZEB2	MARVELD2	0.410251	ND	-0.276975	0.29014	1.75775	1.50996
STX4	SLC35B4	0.410128	ND	-0.265106	0.390224	3.28279	0.816826
EGFR	ZNF333	0.410072	ND	-0.0569817	0.309031	2.51301	0.817724
STX4	RECK	0.410022	ND	-0.265106	0.390224	2.21774	1.2063
RAB6A	EFR3B	0.409995	ND	-0.785837	0.367042	1.03404	1.07428
SNAP23	APBB1	0.409974	ND	-0.798306	0.445101	2.67378	1.77476
STX4	COL6A2	0.409921	ND	-0.265106	0.390224	3.55967	2.95788
TBL1XR1	TBL1X	0.409799	D	-0.424508	0.2926	3.26226	1.15173
CHMP4B	CCDC120	0.40973	ND	-1.039	0.393409	2.14243	1.15858
ARHGAP45	LAMB2	0.40971	ND	-0.11239	0.194787	5.89378	2.0945
ASH2L	LSM1	0.409709	ND	-0.383578	0.172003	5.60615	0.650287
ATP1B3	NECTIN2	0.409563	ND	-0.495275	0.280455	5.34431	1.56718
NAMPT	MXRA7	0.409543	ND	-0.308397	0.363052	5.1147	1.93375
CHMP4B	STAP2	0.409245	ND	-1.039	0.393409	3.48886	1.90764
PSMB5	CYTH4	0.409233	ND	-1.55527	0.388168	0.59786	1.04571
EGFR	TERF2IP	0.40923	ND	-0.0569817	0.309031	5.21716	0.714902
SLC25A28	SLC25A37	0.409181	D	-0.413839	0.280659	4.93262	1.00334
GRHL2	KCTD7	0.409113	ND	-0.194295	0.250951	2.61951	0.85526
PSMB5	NLRC5	0.409105	ND	-1.55527	0.388168	2.91449	1.49146
MYB	PCGF2	0.409058	ND	-0.445742	0.269994	4.11539	0.995618
STX4	CCDC88A	0.40891	ND	-0.265106	0.390224	3.99148	1.36747
MBNL1	PTK2	0.408855	ND	-0.228674	0.305564	5.63467	1.48702
CHMP4B	ERMP1	0.408773	ND	-1.039	0.393409	3.74388	1.18754
RAB6A	C19orf12	0.408752	ND	-0.785837	0.367042	3.86726	0.765118
ARHGAP45	CTTNBP2NL	0.408737	ND	-0.11239	0.194787	2.92976	0.985962
MED1	MED31	0.408715	ND	-0.868166	0.455782	4.07769	0.667099
POU2AF1	MTSS1L	0.408656	ND	-0.00915173	0.242236	4.67609	1.5238
CDS2	ABHD17C	0.408595	ND	-0.169899	0.256257	3.62067	1.19535
CDS2	ALG1L	0.408575	ND	-0.169899	0.256257	1.23012	1.4917
EFR3A	SPATA6	0.408569	ND	-0.393263	0.375945	1.31714	0.972434
ATP1B3	RHBDF1	0.408501	ND	-0.495275	0.280455	3.8716	1.58666
VPS26A	VPS26B	0.408441	D	-0.298176	0.165445	4.36961	0.801201
TCF3	CTNND1	0.40843	ND	-0.0185787	0.214931	5.69772	1.37126
CDS2	MYO6	0.408319	ND	-0.169899	0.256257	3.65457	1.411
RAB6A	DACT3	0.408186	ND	-0.785837	0.367042	0.804216	0.976985
RAB6A	SLC29A4	0.407958	ND	-0.785837	0.367042	1.95569	1.49199
UBA52	MED26	0.407839	ND	-0.600581	0.179107	2.47493	0.478164
ADSL	GJA1	0.407815	ND	-1.06738	0.38783	3.08361	2.78187
ITGA3	MTFR1L	0.407807	ND	-0.177934	0.227583	4.7839	0.708489
MYC	SMAD9	0.407784	ND	-1.78718	0.401017	1.24179	1.30343
TTC7A	DENND5A	0.407784	ND	-0.193083	0.228424	4.82164	1.31477
RAB6A	SMARCD3	0.407672	ND	-0.785837	0.367042	3.54239	1.37528
CHMP4B	IL17RE	0.407663	ND	-1.039	0.393409	1.50306	1.28901
ARHGAP45	PTMS	0.407569	ND	-0.11239	0.194787	7.86048	1.51861
FERMT2	CBLC	0.407565	ND	-0.665951	0.420722	1.45392	1.96014
CBFB	LAMB2	0.407516	ND	-0.26208	0.380703	5.89378	2.0945
CHMP4B	UPK3B	0.407436	ND	-1.039	0.393409	1.59983	2.04079
CBFB	YAP1	0.407429	ND	-0.26208	0.380703	4.79133	2.00933
PSMB6	TAP1	0.407421	ND	-1.79128	0.404423	4.74992	1.56365
PFAS	CALD1	0.407384	ND	-0.444722	0.290419	4.94172	2.53993
STX4	PNMA2	0.407312	ND	-0.265106	0.390224	1.84445	1.84811
CDS2	DSC2	0.407196	ND	-0.169899	0.256257	1.84402	1.73701
CEP192	PTPN2	0.407196	ND	-0.852587	0.241438	4.89054	0.658522
RAB6A	TTL	0.407163	ND	-0.785837	0.367042	4.3997	0.891516
CHMP4B	ANKRD22	0.407162	ND	-1.039	0.393409	1.08557	1.5996
EFR3A	APBB1	0.407159	ND	-0.393263	0.375945	2.67378	1.77476
MEF2C	TSPAN6	0.407077	ND	-0.0352514	0.258428	4.12812	1.67799
EFR3A	BBS5	0.407067	ND	-0.393263	0.375945	1.98951	0.941043
EP300	EPHA2	0.406949	ND	-0.420088	0.476492	4.82352	2.15841
ATP1B3	ATP9A	0.406904	ND	-0.495275	0.280455	3.21564	1.57561
ATP6V1G1	PIANP	0.406891	ND	-1.34318	0.278876	0.967215	1.20738
RAB6A	C1QL4	0.406881	ND	-0.785837	0.367042	0.966674	1.08801
EFR3A	TTL	0.40685	ND	-0.393263	0.375945	4.3997	0.891516
MYC	IGFBPL1	0.406733	ND	-1.78718	0.401017	0.917586	1.52055
RAB6A	PYGO1	0.406727	ND	-0.785837	0.367042	1.3071	1.0801
STX4	ZEB2	0.406689	ND	-0.265106	0.390224	2.34191	2.16157
CHMP4B	P2RY2	0.40668	ND	-1.039	0.393409	1.58962	1.65583
STX4	RUSC2	0.406675	ND	-0.265106	0.390224	2.6984	1.24328
CHMP4B	ARAP2	0.406617	ND	-1.039	0.393409	1.57133	1.10967
CHMP4B	PPP1R13L	0.406591	ND	-1.039	0.393409	4.17056	1.74706
CDS2	KLK10	0.40656	ND	-0.169899	0.256257	1.64891	2.41866
KLF5	TUBB	0.406523	ND	-0.294226	0.361327	9.59718	0.866857
CFL1	ZNF112	0.406493	ND	-0.704832	0.317783	1.59127	0.73668
ARHGAP45	TTC8	0.406421	ND	-0.11239	0.194787	3.86745	0.96423
CDS2	MUC20	0.406367	ND	-0.169899	0.256257	1.86965	2.0268
STX4	TUBB3	0.406259	ND	-0.265106	0.390224	5.56242	2.08179
FERMT2	BIK	0.406257	ND	-0.665951	0.420722	2.06758	1.70357
STX4	ZC3HC1	0.406242	ND	-0.265106	0.390224	4.22728	0.703203
RAB6A	TTC7B	0.406171	ND	-0.785837	0.367042	3.70954	1.42243
UPF1	AP1M1	0.406121	ND	-1.0398	0.190266	5.27214	0.879319
CHMP4B	ADGRF1	0.406114	ND	-1.039	0.393409	1.571	2.25413
ATP1B3	ZNF205	0.406035	ND	-0.495275	0.280455	2.89309	0.892865
RAB6A	NLGN2	0.406007	ND	-0.785837	0.367042	3.27153	1.33619
ATP1B3	KIAA1671	0.406006	ND	-0.495275	0.280455	2.75181	1.30482
GRHL2	EID2B	0.406	ND	-0.194295	0.250951	2.03292	0.806125
GRHL2	SGTB	0.405941	ND	-0.194295	0.250951	2.3553	0.796579
STX4	ZCCHC24	0.405901	ND	-0.265106	0.390224	2.18872	1.42584
STX4	SH2B3	0.405864	ND	-0.265106	0.390224	3.23927	1.48641
STX4	AZIN2	0.405807	ND	-0.265106	0.390224	1.79942	1.0297
NAMPT	GPX8	0.405792	ND	-0.308397	0.363052	4.41911	2.20069
ARHGAP45	TOM1L1	0.405779	ND	-0.11239	0.194787	4.59494	1.51192
CDS2	IGSF9	0.405756	ND	-0.169899	0.256257	1.52769	1.53017
CDS2	ITPKC	0.405746	ND	-0.169899	0.256257	2.91578	0.731885
FERMT2	ILDR1	0.405744	ND	-0.665951	0.420722	0.693001	0.987906
CHMP4B	POF1B	0.405712	ND	-1.039	0.393409	1.05593	1.56833
STX4	MTFR1L	0.40568	ND	-0.265106	0.390224	4.7839	0.708489
KLF5	ZNF569	0.405582	ND	-0.294226	0.361327	1.73456	1.14082
MYB	KIAA1191	0.405557	ND	-0.445742	0.269994	5.78127	0.651891
KLF5	CEP170	0.405551	ND	-0.294226	0.361327	4.86374	1.13273
ARHGAP45	PCGF2	0.405539	ND	-0.11239	0.194787	4.11539	0.995618
IRF4	PLCB3	0.405442	ND	-0.197798	0.352512	4.12663	0.880955
STX4	EID2B	0.405334	ND	-0.265106	0.390224	2.03292	0.806125
EGFR	ZNF569	0.405291	ND	-0.0569817	0.309031	1.73456	1.14082
KLF5	FMNL3	0.405273	ND	-0.294226	0.361327	2.33623	1.15886
TP63	ASTN2	0.405268	ND	-0.102837	0.281268	2.05979	1.08359
EFR3A	MRAS	0.405059	ND	-0.393263	0.375945	2.71607	1.80605
POU2AF1	PLEKHA1	0.405009	ND	-0.00915173	0.242236	3.71201	1.24161
STX4	CMTM3	0.404976	ND	-0.265106	0.390224	3.96773	1.74585
ATP6V1G1	FAM57B	0.404961	ND	-1.34318	0.278876	0.865975	1.15964
DNM2	LRRC49	0.404936	ND	-1.23312	0.373372	2.04715	0.993028
PABPC1	PABPC4	0.404894	D	-0.9868	0.258256	7.21594	0.613158
FERMT2	NET1	0.404883	ND	-0.665951	0.420722	5.11439	1.22027
ATP1B3	ARPIN	0.40486	ND	-0.495275	0.280455	2.53371	1.28109
KLF5	SAP30	0.40479	ND	-0.294226	0.361327	4.2291	1.02457
CHMP4B	BAIAP2L1	0.404731	ND	-1.039	0.393409	3.91573	1.64454
CDS2	PARD6B	0.404658	ND	-0.169899	0.256257	1.66232	1.0123
NAMPT	2021-09-10	0.404622	ND	-0.308397	0.363052	4.98405	1.57632
CDS2	CGN	0.404597	ND	-0.169899	0.256257	2.59433	1.76302
CDS2	AP1M2	0.404562	ND	-0.169899	0.256257	3.5838	2.69565
EFR3A	PLCG1	0.404528	ND	-0.393263	0.375945	5.49166	1.04522
MYB	TWF1	0.404521	ND	-0.445742	0.269994	5.78216	0.982864
MYB	AK1	0.404494	ND	-0.445742	0.269994	5.35322	1.25027
CDS2	DLG3	0.404489	ND	-0.169899	0.256257	3.31669	1.46244
CBFB	RHBDF1	0.404488	ND	-0.26208	0.380703	3.8716	1.58666
EFR3A	NDUFA6	0.404441	ND	-0.393263	0.375945	6.18177	0.676513
CHMP4B	ELOVL7	0.404431	ND	-1.039	0.393409	2.14311	1.42376
EGFR	SRM	0.404401	ND	-0.0569817	0.309031	6.4462	0.836908
CHMP4B	PRR15L	0.404353	ND	-1.039	0.393409	1.05829	1.6899
ATP1B3	BAIAP2	0.404225	ND	-0.495275	0.280455	4.6293	1.38505
EGFR	MAP3K3	0.404173	ND	-0.0569817	0.309031	3.5974	0.868874
EFR3A	NAT8L	0.404138	ND	-0.393263	0.375945	1.59206	1.33667
FERMT2	ZNF296	0.404034	ND	-0.665951	0.420722	1.4165	0.908453
GRHL2	FMNL3	0.403958	ND	-0.194295	0.250951	2.33623	1.15886
PSMB5	PATL2	0.403939	ND	-1.55527	0.388168	0.728995	0.767772
RAB10	PRAF2	0.40384	ND	-0.534401	0.328247	3.7225	1.38639
CCND2	CORO1B	0.403823	ND	-0.188123	0.300996	6.09394	1.13838
ATP1B3	PTPN21	0.403822	ND	-0.495275	0.280455	2.28488	1.11986
GRHL2	MAPRE2	0.403818	ND	-0.194295	0.250951	3.38683	1.27393
CHMP4B	TJP2	0.403806	ND	-1.039	0.393409	4.60815	1.53889
CDS2	FUT2	0.403776	ND	-0.169899	0.256257	1.1577	1.26498
NCKAP1	RASAL3	0.403749	ND	-0.650022	0.274041	0.568931	1.40432
KLF5	PRR3	0.403732	ND	-0.294226	0.361327	4.00197	0.852036
PSMC6	FBXO34	0.403518	ND	-1.18933	0.206369	3.84452	0.584915
UPF1	ZEB2	0.403471	ND	-1.0398	0.190266	2.34191	2.16157
MYC	NACAD	0.403346	ND	-1.78718	0.401017	0.773567	1.03818
STX4	AP1S2	0.403337	ND	-0.265106	0.390224	4.35701	1.44677
GART	CALD1	0.403264	ND	-0.307335	0.295682	4.94172	2.53993
ATP1B3	CCND1	0.403243	ND	-0.495275	0.280455	6.23991	2.38276
ATP1B3	RBMS2	0.403197	ND	-0.495275	0.280455	3.27121	1.19087
YRDC	ZFHX4	0.40319	ND	-1.8047	0.501271	1.08055	1.17702
CFL1	SNX21	0.403109	ND	-0.704832	0.317783	3.02055	1.15003
CBFB	WASL	0.402974	ND	-0.26208	0.380703	3.90228	0.90765
CDS2	LAMB3	0.402889	ND	-0.169899	0.256257	4.07345	2.71533
CHMP4B	GPRC5A	0.402762	ND	-1.039	0.393409	4.27383	2.83902
ARHGAP45	KIAA1191	0.402751	ND	-0.11239	0.194787	5.78127	0.651891
EGFR	PRR3	0.402741	ND	-0.0569817	0.309031	4.00197	0.852036
STX4	COL6A1	0.402702	ND	-0.265106	0.390224	4.15736	2.65323
CHMP4B	ITPKC	0.402645	ND	-1.039	0.393409	2.91578	0.731885
KLF5	ZEB2	0.402634	ND	-0.294226	0.361327	2.34191	2.16157
SH3GL1	APP	0.402616	ND	-0.301264	0.203336	7.94718	1.78405
CHMP4B	FOXQ1	0.402546	ND	-1.039	0.393409	1.36325	1.779
EGFR	FMNL3	0.402527	ND	-0.0569817	0.309031	2.33623	1.15886
TCF3	FAM129B	0.402523	ND	-0.0185787	0.214931	5.82377	1.75209
TCF3	TGIF1	0.402467	ND	-0.0185787	0.214931	5.63087	1.31647
ATP1B3	ERBB2	0.402461	ND	-0.495275	0.280455	4.48889	1.68054
MYB	BOD1	0.402362	ND	-0.445742	0.269994	5.57621	0.695829
CHMP4B	ZNF552	0.402351	ND	-1.039	0.393409	2.60493	0.798595
POU2AF1	CTTNBP2NL	0.402345	ND	-0.00915173	0.242236	2.92976	0.985962
EGFR	ZEB2	0.402323	ND	-0.0569817	0.309031	2.34191	2.16157
EBF1	NDFIP1	0.402269	ND	-0.0538871	0.211525	5.00843	0.734792
CHMP4B	PROM2	0.402245	ND	-1.039	0.393409	1.92137	2.20039
IRF4	CMTM4	0.402244	ND	-0.197798	0.352512	4.11318	1.1574
MYB	CRK	0.402231	ND	-0.445742	0.269994	4.89647	0.717811
ITGAV	PTK2B	0.402208	ND	-0.525757	0.46444	2.92498	1.64582
CHMP4B	EFNA1	0.402203	ND	-1.039	0.393409	3.7247	1.99919
ITGA3	STX2	0.4022	ND	-0.177934	0.227583	3.65534	1.05701
FERMT2	ANO9	0.402151	ND	-0.665951	0.420722	1.85419	1.80143
ITGA3	ANXA6	0.402115	ND	-0.177934	0.227583	5.10808	2.38193
TAF2	EIF3H	0.402063	ND	-0.795332	0.186061	8.43036	0.608067
EGFR	C1orf216	0.401981	ND	-0.0569817	0.309031	3.32354	0.94064
CDS2	AREG	0.401932	ND	-0.169899	0.256257	3.00581	2.86182
FERMT2	MARVELD3	0.401915	ND	-0.665951	0.420722	1.69591	1.83736
NAMPT	MANBAL	0.401783	ND	-0.308397	0.363052	5.75136	0.820206
RAB6A	PARD6G	0.401776	ND	-0.785837	0.367042	1.74206	0.943005
SNAP23	DPF1	0.401728	ND	-0.798306	0.445101	1.93882	1.1044
EFR3A	ZC3HC1	0.401717	ND	-0.393263	0.375945	4.22728	0.703203
TUBB4B	SNRPC	0.401676	ND	-0.293773	0.324834	7.71252	0.515858
ARHGAP45	CTBP2	0.401649	ND	-0.11239	0.194787	5.09299	1.39166
MYB	AMOTL2	0.401645	ND	-0.445742	0.269994	4.54	2.01844
CHMP4B	RNF43	0.401599	ND	-1.039	0.393409	1.66125	1.76919
NXT1	UBE2A	0.40159	ND	-0.455604	0.423459	5.94389	0.642327
EGFR	PXK	0.40158	ND	-0.0569817	0.309031	3.42641	1.17663
DNM2	PIANP	0.401509	ND	-1.23312	0.373372	0.967215	1.20738
ARHGAP45	2021-09-10	0.401507	ND	-0.11239	0.194787	4.98405	1.57632
PSMB5	SASH3	0.401501	ND	-1.55527	0.388168	0.536493	1.53506
STX4	DIXDC1	0.401446	ND	-0.265106	0.390224	1.98099	1.14645
EFR3A	ENHO	0.401344	ND	-0.393263	0.375945	0.939796	1.08038
CDS2	KRT8	0.401272	ND	-0.169899	0.256257	7.24412	3.60399
BUD13	HINFP	0.401189	ND	-0.787021	0.242745	3.724	0.673926
EGFR	SAP30	0.401142	ND	-0.0569817	0.309031	4.2291	1.02457
KLF5	CSGALNACT2	0.401047	ND	-0.294226	0.361327	3.36588	0.82508
SNAP23	KIF3C	0.40102	ND	-0.798306	0.445101	3.0754	1.31594
ITGA3	PDXP	0.401003	ND	-0.177934	0.227583	4.02945	1.09851
EFR3A	VASH1	0.400971	ND	-0.393263	0.375945	1.59351	1.33283
CDS2	PTK6	0.400925	ND	-0.169899	0.256257	1.48534	1.63954
NAMPT	SMARCA1	0.400916	ND	-0.308397	0.363052	3.67257	1.93381
TUBGCP3	STK24	0.400811	ND	-1.00151	0.206905	5.78626	0.72855
RAB6A	NAT8L	0.40077	ND	-0.785837	0.367042	1.59206	1.33667
ATP1B3	HYAL2	0.400762	ND	-0.495275	0.280455	4.68158	0.865585
RAB6A	TTC28	0.400724	ND	-0.785837	0.367042	1.74452	1.22761
MYC	GPR173	0.400683	ND	-1.78718	0.401017	0.934055	1.1702
ATP1B3	DLG5	0.400659	ND	-0.495275	0.280455	4.22668	1.16668
ZEB2	SPINT2	0.40065	ND	-0.276975	0.29014	5.65402	3.49318
KLF5	MAP3K3	0.400556	ND	-0.294226	0.361327	3.5974	0.868874
CHMP4B	TMEM102	0.400519	ND	-1.039	0.393409	2.21644	0.905259
ATP1B3	TNFRSF21	0.400489	ND	-0.495275	0.280455	4.425	1.89884
EFR3A	CNIH2	0.400435	ND	-0.393263	0.375945	1.56591	1.27241
GRHL2	ZC3HC1	0.400389	ND	-0.194295	0.250951	4.22728	0.703203
EFR3A	TMEM121	0.400281	ND	-0.393263	0.375945	1.25249	1.03709
FERMT2	ESRP1	0.400261	ND	-0.665951	0.420722	2.66769	2.63413
ZEB2	EPCAM	0.400251	ND	-0.276975	0.29014	4.25239	3.45688
ITGAV	SLC15A2	0.400247	ND	-0.525757	0.46444	0.910497	0.948477
EFR3A	JAM3	0.400209	ND	-0.393263	0.375945	2.30287	2.03168
CHMP4B	CLDN9	0.400193	ND	-1.039	0.393409	0.787441	1.02355
POU2AF1	TOM1L1	0.400171	ND	-0.00915173	0.242236	4.59494	1.51192
CDS2	MAP3K9	0.40016	ND	-0.169899	0.256257	2.13205	1.04932
STX4	C19orf12	0.400107	ND	-0.265106	0.390224	3.86726	0.765118
BUD13	ARCN1	0.40009	ND	-0.787021	0.242745	6.52389	0.629143
GRHL2	MAP3K12	0.399972	ND	-0.194295	0.250951	3.27599	1.17887
BCL2	NCKAP1	0.399927	ND	-0.039024	0.208159	5.63499	1.46355
STX4	C1orf216	0.399913	ND	-0.265106	0.390224	3.32354	0.94064
CFLAR	PDZRN3	0.399911	ND	-0.714888	0.447657	1.09262	1.66709
ITGAV	ELMO3	0.399701	ND	-0.525757	0.46444	2.18943	1.46773
ATP6V1G1	CNTFR	0.399576	ND	-1.34318	0.278876	0.620741	1.30216
ARHGAP45	EPHA2	0.399496	ND	-0.11239	0.194787	4.82352	2.15841
EGFR	KIAA1586	0.39949	ND	-0.0569817	0.309031	2.84476	0.783041
BCL2	TNFRSF12A	0.399456	ND	-0.039024	0.208159	6.47034	2.29789
CHMP4B	TES	0.399422	ND	-1.039	0.393409	4.97991	2.08153
RAB6A	ZYG11B	0.399418	ND	-0.785837	0.367042	2.62431	0.592436
EGFR	HCFC2	0.399406	ND	-0.0569817	0.309031	2.3566	0.664712
TCF3	NCKAP1	0.399362	ND	-0.0185787	0.214931	5.63499	1.46355
CHMP4B	LYPD3	0.399316	ND	-1.039	0.393409	1.97437	1.98315
CBFB	DDR1	0.399287	ND	-0.26208	0.380703	5.17027	1.99809
MYB	RAPH1	0.399244	ND	-0.445742	0.269994	2.41515	1.05173
TP63	ZNF428	0.399167	ND	-0.102837	0.281268	4.93283	0.944528
ATP6V1G1	ATP6V1G2	0.39916	D	-1.34318	0.278876	1.24524	1.02353
CHMP4B	ANKEF1	0.398949	ND	-1.039	0.393409	1.85197	0.996286
CDS2	ALS2CL	0.398931	ND	-0.169899	0.256257	2.45149	1.91784
ATP1B3	PLXNB2	0.398931	ND	-0.495275	0.280455	6.04238	1.27841
ITGAV	FAM83F	0.398867	ND	-0.525757	0.46444	0.744023	1.10501
EFR3A	LRP3	0.398805	ND	-0.393263	0.375945	2.54297	1.63807
RAB10	DNAJB5	0.398802	ND	-0.534401	0.328247	2.47641	1.19526
CCT5	PDCD6	0.39878	ND	-1.05427	0.204346	7.01151	0.631653
KLF5	SOX12	0.398716	ND	-0.294226	0.361327	3.15876	1.07024
STX4	SOGA3	0.398673	ND	-0.265106	0.390224	0.661933	0.875675
RHEB	RHEBL1	0.398652	D	-0.458427	0.225071	2.14077	0.932535
CHMP4B	GRHL3	0.398622	ND	-1.039	0.393409	0.932609	1.31428
EFR3A	MPP2	0.398587	ND	-0.393263	0.375945	1.79873	1.13368
GPX4	ESRP1	0.398459	ND	-0.62215	0.403039	2.66769	2.63413
EGFR	VIM	0.398429	ND	-0.0569817	0.309031	7.47154	3.76555
IRF4	LAMB2	0.398413	ND	-0.197798	0.352512	5.89378	2.0945
PSMB5	TRIM21	0.398412	ND	-1.55527	0.388168	3.41788	1.02189
CDS2	OR2A7	0.398401	ND	-0.169899	0.256257	0.910014	0.97856
STX4	TBCB	0.398329	ND	-0.265106	0.390224	7.13618	0.762351
ATP1B3	KLF3	0.398328	ND	-0.495275	0.280455	3.64476	1.02633
EBF1	ZNF205	0.398236	ND	-0.0538871	0.211525	2.89309	0.892865
RAB6A	PRAF2	0.398165	ND	-0.785837	0.367042	3.7225	1.38639
ITGAV	SH3BP1	0.398147	ND	-0.525757	0.46444	3.39294	1.27773
FERMT2	SLC27A2	0.398126	ND	-0.665951	0.420722	1.78886	1.67695
ZEB2	SH2D3A	0.398122	ND	-0.276975	0.29014	2.78279	2.0044
IRF4	VSIG10	0.398121	ND	-0.197798	0.352512	3.78412	0.904408
BRAF	SLC38A1	0.398115	ND	-0.226404	0.340256	5.49131	1.38097
STX4	EMP3	0.39809	ND	-0.265106	0.390224	5.73539	2.48799
UBIAD1	SQLE	0.398049	ND	-0.492632	0.365867	5.7383	1.11884
ATP6V1G1	DPF1	0.39802	ND	-1.34318	0.278876	1.93882	1.1044
BUD13	NFRKB	0.397963	ND	-0.787021	0.242745	3.94814	0.700174
EFR3A	MTFR1L	0.39796	ND	-0.393263	0.375945	4.7839	0.708489
EGFR	SUGP2	0.397906	ND	-0.0569817	0.309031	5.39489	0.760625
GRHL2	AP1M1	0.39789	ND	-0.194295	0.250951	5.27214	0.879319
RAB6A	GPSM1	0.397882	ND	-0.785837	0.367042	3.21123	1.32995
FERMT1	FERMT2	0.397877	D	-0.0775382	0.207247	3.9909	1.85973
TMEM189	TSPAN6	0.397875	ND	-0.0919698	0.199223	4.12812	1.67799
EFR3A	RNF144A	0.397738	ND	-0.393263	0.375945	1.91044	1.41892
EFR3A	SLC26A11	0.397736	ND	-0.393263	0.375945	2.75868	1.15295
ATP1B3	BCAR1	0.397733	ND	-0.495275	0.280455	4.62151	1.54009
MED1	MED11	0.397684	ND	-0.868166	0.455782	4.14733	0.621474
RAB6A	CNIH2	0.397664	ND	-0.785837	0.367042	1.56591	1.27241
CDS2	ADGRF1	0.397623	ND	-0.169899	0.256257	1.571	2.25413
EP300	LAMB3	0.397546	ND	-0.420088	0.476492	4.07345	2.71533
RAB10	RECK	0.397465	ND	-0.534401	0.328247	2.21774	1.2063
EFR3A	PRKAR2B	0.397406	ND	-0.393263	0.375945	1.98886	1.56265
RAB10	C19orf12	0.39739	ND	-0.534401	0.328247	3.86726	0.765118
EGFR	SMAP2	0.397349	ND	-0.0569817	0.309031	4.11956	0.952567
EGFR	FAM216A	0.397311	ND	-0.0569817	0.309031	4.167	1.0488
PAX8	UQCRH	0.397305	ND	-0.0970453	0.302991	9.21872	1.14982
ARHGAP45	LAPTM4B	0.397255	ND	-0.11239	0.194787	6.27641	1.82543
RAB10	ARSB	0.397239	ND	-0.534401	0.328247	2.63188	0.891211
STX4	FHL1	0.397207	ND	-0.265106	0.390224	3.37947	2.35447
MYBL2	TRAPPC1	0.397185	ND	-0.698168	0.279964	7.12663	0.645597
ATP1B3	CMTM4	0.397178	ND	-0.495275	0.280455	4.11318	1.1574
CHMP4B	CST6	0.397168	ND	-1.039	0.393409	1.58577	2.42307
WNK1	ZNF471	0.397142	ND	-1.14957	0.337412	0.719649	0.907132
CDS2	WFDC2	0.397102	ND	-0.169899	0.256257	2.05047	2.57931
CHMP4B	ALG1L	0.397079	ND	-1.039	0.393409	1.23012	1.4917
ATP1B3	FBLIM1	0.397038	ND	-0.495275	0.280455	3.47019	2.07267
CHMP4B	LCN2	0.397035	ND	-1.039	0.393409	2.99384	3.32015
ADSS	CALD1	0.396989	ND	-0.489516	0.294057	4.94172	2.53993
RAB6A	SPATA6	0.396974	ND	-0.785837	0.367042	1.31714	0.972434
RAB6A	DENND5A	0.396962	ND	-0.785837	0.367042	4.82164	1.31477
ATP1B3	GPC1	0.396955	ND	-0.495275	0.280455	4.66646	1.93545
ARHGAP45	PSMB5	0.396946	ND	-0.11239	0.194787	7.42122	0.666829
RAB6A	JAM3	0.39692	ND	-0.785837	0.367042	2.30287	2.03168
POU2AF1	PLEKHG3	0.396905	ND	-0.00915173	0.242236	3.36496	1.38584
ZEB2	C19orf33	0.396887	ND	-0.276975	0.29014	4.68127	3.66961
CHMP4B	RAB11FIP1	0.396839	ND	-1.039	0.393409	3.21677	1.34243
RAB10	CNTNAP1	0.396816	ND	-0.534401	0.328247	2.50901	1.46605
PSMB5	PSME1	0.396733	ND	-1.55527	0.388168	7.39844	0.772368
EFR3A	DACT3	0.396715	ND	-0.393263	0.375945	0.804216	0.976985
STXBP3	SNAPC2	0.396693	ND	-0.282627	0.283067	4.04699	0.787119
CHMP4B	KRT7	0.396664	ND	-1.039	0.393409	4.97578	3.73058
GRHL2	RANGRF	0.396636	ND	-0.194295	0.250951	4.7836	0.797308
GRK2	EID2B	0.396582	ND	-0.212108	0.214374	2.03292	0.806125
EGFR	SEC22C	0.396539	ND	-0.0569817	0.309031	4.75659	0.656018
TCF3	SERPINB6	0.396487	ND	-0.0185787	0.214931	5.72073	1.82231
ELMO2	TMEM30B	0.396484	ND	-0.429706	0.299256	1.55309	1.97846
STX4	FAM229B	0.396426	ND	-0.265106	0.390224	2.85758	1.18073
ITGAV	GRHL2	0.396398	ND	-0.525757	0.46444	1.63008	2.11913
MYB	CCND1	0.396392	ND	-0.445742	0.269994	6.23991	2.38276
CDS2	NUP62CL	0.396389	ND	-0.169899	0.256257	2.05084	1.48835
CCND3	CCND1	0.396347	D	-0.322706	0.281814	6.23991	2.38276
CDS2	SH3YL1	0.396341	ND	-0.169899	0.256257	4.20459	1.26508
CCT5	NSUN2	0.396134	ND	-1.05427	0.204346	6.307	0.67949
ZEB2	TMEM184A	0.396133	ND	-0.276975	0.29014	2.14348	1.77257
CHMP4B	ADGRF4	0.396113	ND	-1.039	0.393409	0.973266	1.30106
UXT	NDUFB11	0.396093	ND	-0.927207	0.228429	6.53481	0.58381
CDS2	LYPD3	0.396042	ND	-0.169899	0.256257	1.97437	1.98315
GRHL2	SLC35B4	0.396018	ND	-0.194295	0.250951	3.28279	0.816826
CHMP4B	FAM160A1	0.395921	ND	-1.039	0.393409	1.30113	1.03697
TMEM189	NCKAP1	0.395915	ND	-0.0919698	0.199223	5.63499	1.46355
PSMB5	TRIM38	0.395896	ND	-1.55527	0.388168	2.04893	1.01739
KLF5	ZEB1	0.395895	ND	-0.294226	0.361327	2.24622	1.63525
EGFR	CEP170	0.395807	ND	-0.0569817	0.309031	4.86374	1.13273
ATP1B3	LAPTM4B	0.395796	ND	-0.495275	0.280455	6.27641	1.82543
STX4	FAM216A	0.39578	ND	-0.265106	0.390224	4.167	1.0488
CDS2	KLK8	0.395766	ND	-0.169899	0.256257	1.3131	2.16308
TCF3	TAX1BP3	0.395591	ND	-0.0185787	0.214931	5.86991	1.18283
CDS2	TMEM45B	0.395577	ND	-0.169899	0.256257	1.39957	2.01366
ARHGAP45	GALNT11	0.395568	ND	-0.11239	0.194787	4.26619	1.19117
CHMP4B	IL20RA	0.395568	ND	-1.039	0.393409	0.825364	1.28688
CHMP4B	ZNF185	0.395529	ND	-1.039	0.393409	2.75406	1.79456
CHMP4B	TLCD1	0.395469	ND	-1.039	0.393409	3.75856	1.16432
METAP1	ARHGAP9	0.395415	ND	-0.62529	0.264807	0.928239	1.44778
ITGAV	PTPN6	0.395407	ND	-0.525757	0.46444	3.21917	2.22962
PAICS	GJA1	0.395388	ND	-0.536213	0.326614	3.08361	2.78187
GRHL2	EMP3	0.395365	ND	-0.194295	0.250951	5.73539	2.48799
ITGAV	DUOX1	0.395356	ND	-0.525757	0.46444	0.935355	1.09356
RAB6A	AGPAT1	0.395348	ND	-0.785837	0.367042	5.51032	0.776262
EP300	ITGA2	0.395338	ND	-0.420088	0.476492	2.91564	2.00645
EFR3A	DENND5A	0.395282	ND	-0.393263	0.375945	4.82164	1.31477
DNM2	MAPK8IP1	0.39528	ND	-1.23312	0.373372	2.12741	1.34397
EBF1	PVR	0.395249	ND	-0.0538871	0.211525	5.02806	1.44836
TUBB4B	ZKSCAN4	0.39523	ND	-0.293773	0.324834	2.03379	0.49528
CDS2	ELOVL7	0.395189	ND	-0.169899	0.256257	2.14311	1.42376
RAB6A	PCBP4	0.395155	ND	-0.785837	0.367042	4.29136	1.38032
MYB	TMTC3	0.395116	ND	-0.445742	0.269994	2.84439	0.844979
ARHGAP45	MANBAL	0.395106	ND	-0.11239	0.194787	5.75136	0.820206
TP53BP1	CDKN1A	0.395088	ND	-0.205212	0.258509	5.10964	1.81567
CHMP4B	STYK1	0.394972	ND	-1.039	0.393409	1.44406	1.21814
GRHL2	ANXA6	0.394906	ND	-0.194295	0.250951	5.10808	2.38193
ATP1B3	PALLD	0.394902	ND	-0.495275	0.280455	4.34729	1.79828
ATP1B3	MTSS1L	0.394831	ND	-0.495275	0.280455	4.67609	1.5238
TCF3	FKBP9	0.394806	ND	-0.0185787	0.214931	5.74986	1.67444
MYBL2	RNF14	0.394785	ND	-0.698168	0.279964	5.15365	0.725274
GRHL2	SAP30	0.394748	ND	-0.194295	0.250951	4.2291	1.02457
FERMT2	DUOX1	0.394736	ND	-0.665951	0.420722	0.935355	1.09356
STX4	CPEB1	0.394723	ND	-0.265106	0.390224	1.1787	1.3679
STXBP3	MAP3K12	0.394698	ND	-0.282627	0.283067	3.27599	1.17887
EFR3A	TNRC6C	0.394695	ND	-0.393263	0.375945	1.64818	0.84264
MYBL2	VIM	0.394668	ND	-0.698168	0.279964	7.47154	3.76555
EFR3A	RBPMS2	0.394633	ND	-0.393263	0.375945	1.53294	1.48883
MTHFD1	CALD1	0.394552	ND	-0.245621	0.264845	4.94172	2.53993
IRF4	SYNJ2BP	0.394543	ND	-0.197798	0.352512	3.50828	0.807176
RAB6A	PRKAR2B	0.394488	ND	-0.785837	0.367042	1.98886	1.56265
DNM2	NDRG4	0.394457	ND	-1.23312	0.373372	2.49742	1.55264
RPL30	INTS8	0.394425	ND	-0.618302	0.215394	4.74017	0.664669
STX4	PIN1	0.394391	ND	-0.265106	0.390224	6.19814	0.694013
RAB6A	CSRNP2	0.394372	ND	-0.785837	0.367042	3.49357	0.712803
ATP1B3	KITLG	0.394284	ND	-0.495275	0.280455	2.70377	1.6955
CHMP4B	CYP2S1	0.394264	ND	-1.039	0.393409	1.99435	1.8957
GFI1	NCKAP1	0.394262	ND	-0.0764695	0.1696	5.63499	1.46355
PSMB5	DOCK2	0.394168	ND	-1.55527	0.388168	1.56609	1.95057
ARHGAP45	CTNND1	0.394161	ND	-0.11239	0.194787	5.69772	1.37126
RAB6A	MCRIP1	0.394145	ND	-0.785837	0.367042	5.1481	1.00443
KLF5	SNRPC	0.394136	ND	-0.294226	0.361327	7.71252	0.515858
MEF2C	NCKAP1	0.394113	ND	-0.0352514	0.258428	5.63499	1.46355
CHMP4B	OR2A7	0.394056	ND	-1.039	0.393409	0.910014	0.97856
POU2AF1	CMTM4	0.393981	ND	-0.00915173	0.242236	4.11318	1.1574
RAB6A	SEMA6C	0.393976	ND	-0.785837	0.367042	1.73145	1.09292
CHMP4B	MROH6	0.393929	ND	-1.039	0.393409	2.90231	1.46239
TP63	JADE1	0.393917	ND	-0.102837	0.281268	3.59828	0.882365
CHMP4B	LARGE2	0.393878	ND	-1.039	0.393409	1.75278	1.71155
MYC	TMEM108	0.393843	ND	-1.78718	0.401017	0.772781	1.2689
ITGAV	DENND1C	0.393838	ND	-0.525757	0.46444	2.19548	1.83157
ITGAV	GALNT3	0.393837	ND	-0.525757	0.46444	2.7187	2.2023
STX4	CLIP3	0.393823	ND	-0.265106	0.390224	1.82926	1.48505
ELMO2	ESRP1	0.393791	ND	-0.429706	0.299256	2.66769	2.63413
CDS2	RASEF	0.393764	ND	-0.169899	0.256257	1.68474	1.47399
CDS2	MACC1	0.393589	ND	-0.169899	0.256257	1.32716	1.67167
FERMT2	GNA15	0.393572	ND	-0.665951	0.420722	1.61003	1.9797
RABIF	ARSK	0.393526	ND	-0.577119	0.281784	2.5841	0.66872
TCF3	PLEKHA1	0.393526	ND	-0.0185787	0.214931	3.71201	1.24161
STX4	C17orf51	0.393512	ND	-0.265106	0.390224	2.01807	1.06967
KLF5	ST3GAL3	0.393498	ND	-0.294226	0.361327	3.17468	1.00131
DHODH	CD276	0.39346	ND	-0.610957	0.259318	5.29962	1.63974
EFR3A	REEP2	0.393459	ND	-0.393263	0.375945	1.9424	1.62967
TSEN2	RAF1	0.393455	ND	-0.849515	0.178071	5.69631	0.67311
STX4	GPRIN1	0.393454	ND	-0.265106	0.390224	2.41315	1.05899
CBFB	KIAA1671	0.39345	ND	-0.26208	0.380703	2.75181	1.30482
ATP6V1G1	GPR173	0.393422	ND	-1.34318	0.278876	0.934055	1.1702
TAF2	C8orf76	0.393411	ND	-0.795332	0.186061	5.05128	0.61287
ATP1B3	TWF1	0.393407	ND	-0.495275	0.280455	5.78216	0.982864
ITGAV	FUT1	0.393385	ND	-0.525757	0.46444	1.09695	1.08142
MYB	SH3BP4	0.39337	ND	-0.445742	0.269994	4.06502	1.70102
PSMB5	GPR132	0.393347	ND	-1.55527	0.388168	0.658702	0.970839
TP63	GALK1	0.393339	ND	-0.102837	0.281268	4.28725	0.848994
CDS2	LARGE2	0.393265	ND	-0.169899	0.256257	1.75278	1.71155
CHMP4B	CD46	0.393261	ND	-1.039	0.393409	6.46581	0.86482
CDS2	FAM84B	0.393245	ND	-0.169899	0.256257	3.9998	2.31103
CHMP4B	TSPAN15	0.393236	ND	-1.039	0.393409	4.01519	1.96512
TUBB4B	KCTD20	0.393188	ND	-0.293773	0.324834	4.69902	0.79343
AGPAT1	AGPAT2	0.393084	D	-0.0695267	0.185521	5.09895	1.27404
NAMPT	RILPL1	0.393083	ND	-0.308397	0.363052	2.65301	1.00745
ARHGAP45	SHB	0.393055	ND	-0.11239	0.194787	3.37445	1.19709
STXBP3	STXBP1	0.393037	D	-0.282627	0.283067	3.82199	1.32022
KLF5	VKORC1	0.393029	ND	-0.294226	0.361327	6.4118	0.890386
CFL1	SDC3	0.392998	ND	-0.704832	0.317783	3.80693	1.83114
MYB	YAP1	0.392995	ND	-0.445742	0.269994	4.79133	2.00933
CHMP4B	FUT3	0.392977	ND	-1.039	0.393409	1.15731	1.70133
PAICS	CALD1	0.392975	ND	-0.536213	0.326614	4.94172	2.53993
BUD13	DPAGT1	0.392953	ND	-0.787021	0.242745	5.48779	0.723632
EFR3A	RNF130	0.392942	ND	-0.393263	0.375945	4.37864	1.41809
MYB	EPB41L1	0.392938	ND	-0.445742	0.269994	4.00839	1.61859
RAB6A	PRAME	0.392889	ND	-0.785837	0.367042	3.12361	2.83848
ITGAV	GJB5	0.392845	ND	-0.525757	0.46444	1.25161	1.87255
ATP1B3	CASKIN2	0.392828	ND	-0.495275	0.280455	2.75795	0.928902
RAB6A	MAPK8IP1	0.392824	ND	-0.785837	0.367042	2.12741	1.34397
FERMT2	BSPRY	0.392804	ND	-0.665951	0.420722	1.46253	1.73175
CHMP4B	FERMT1	0.392784	ND	-1.039	0.393409	2.62987	1.90994
MYBL2	NTAN1	0.392695	ND	-0.698168	0.279964	4.71378	0.739209
KLF5	PDXP	0.392683	ND	-0.294226	0.361327	4.02945	1.09851
RAB6A	ARHGEF25	0.392668	ND	-0.785837	0.367042	2.72527	1.67574
CFL1	TEAD1	0.392659	ND	-0.704832	0.317783	4.58747	1.55023
ARHGAP45	SH3D19	0.392593	ND	-0.11239	0.194787	3.36176	1.20449
GRHL2	ST3GAL3	0.392575	ND	-0.194295	0.250951	3.17468	1.00131
RAB6A	VPS37D	0.392573	ND	-0.785837	0.367042	1.21006	0.801097
STX4	EVC	0.392567	ND	-0.265106	0.390224	2.0772	1.46457
CHMP4B	MUC20	0.392566	ND	-1.039	0.393409	1.86965	2.0268
CHMP4B	PFKFB2	0.392558	ND	-1.039	0.393409	2.64303	1.08978
BCL2	RHBDF1	0.392499	ND	-0.039024	0.208159	3.8716	1.58666
CDS2	ARRDC1	0.392492	ND	-0.169899	0.256257	5.01736	1.16319
RAB6A	SMO	0.392489	ND	-0.785837	0.367042	2.52361	1.83051
STX4	C3orf18	0.392489	ND	-0.265106	0.390224	1.82297	1.22076
CDS2	SERINC2	0.392483	ND	-0.169899	0.256257	4.27623	2.16673
STX4	B4GAT1	0.392471	ND	-0.265106	0.390224	4.11692	0.999496
ITGAV	SYK	0.392453	ND	-0.525757	0.46444	1.80828	2.05265
EGFR	LSM10	0.39244	ND	-0.0569817	0.309031	5.44846	0.62989
ATP1B3	ITGB1	0.392282	ND	-0.495275	0.280455	8.1945	1.44379
CHMP4B	ABHD11	0.392244	ND	-1.039	0.393409	4.6334	1.01933
STX4	RHOQ	0.392206	ND	-0.265106	0.390224	4.54073	1.02814
BUD13	HMBS	0.392199	ND	-0.787021	0.242745	5.22867	0.698623
SEPSECS	MAP7	0.392196	ND	-0.717937	0.352937	2.48752	1.91716
MYB	GNG12	0.392145	ND	-0.445742	0.269994	4.79611	1.98846
CHMP4B	RHPN2	0.392125	ND	-1.039	0.393409	3.6675	1.39827
RPL30	UBR5	0.392124	ND	-0.618302	0.215394	5.69601	0.634152
AP1M1	RAB25	0.392101	ND	-0.159088	0.19264	2.61182	3.09985
ATP1B3	ENAH	0.392082	ND	-0.495275	0.280455	5.66918	1.70862
CHMP4B	SLC9A2	0.392	ND	-1.039	0.393409	0.799099	1.10593
ATP1B3	MYO1B	0.391973	ND	-0.495275	0.280455	4.47756	1.89418
EFR3A	PALM	0.391956	ND	-0.393263	0.375945	2.08251	1.78577
STXBP3	KIF3C	0.391861	ND	-0.282627	0.283067	3.0754	1.31594
ELMO2	KRTCAP3	0.391834	ND	-0.429706	0.299256	2.51667	2.12896
CHMP4B	KLK6	0.391799	ND	-1.039	0.393409	1.75205	2.53514
EFR3A	ATP6V0E2	0.391793	ND	-0.393263	0.375945	4.47603	1.48288
RAB10	IKBIP	0.391736	ND	-0.534401	0.328247	4.3864	1.18947
ITGAV	LPAR5	0.391708	ND	-0.525757	0.46444	0.954007	1.14068
TUBB4B	VARS2	0.391707	ND	-0.293773	0.324834	4.39744	0.745627
PSMB5	UBA7	0.391681	ND	-1.55527	0.388168	2.73639	1.69009
MYBL2	SHISA4	0.391595	ND	-0.698168	0.279964	3.17076	1.603
EGFR	ZNF583	0.391578	ND	-0.0569817	0.309031	1.33032	0.957756
KLF5	DAXX	0.391459	ND	-0.294226	0.361327	5.83834	0.648566
ITGA3	AP1M1	0.391433	ND	-0.177934	0.227583	5.27214	0.879319
EGFR	CNPY4	0.39142	ND	-0.0569817	0.309031	3.76748	1.11886
CHMP4B	F2RL1	0.391386	ND	-1.039	0.393409	3.05469	2.2988
IRF4	SNX9	0.391375	ND	-0.197798	0.352512	3.9601	1.22851
STX4	AKT3	0.391365	ND	-0.265106	0.390224	2.78353	1.73995
DDX3X	SLC25A6	0.391344	ND	-1.13702	0.418523	7.99356	0.903923
STX4	SEC22C	0.391309	ND	-0.265106	0.390224	4.75659	0.656018
POU2AF1	CDC42BPA	0.391161	ND	-0.00915173	0.242236	3.40085	1.12091
TCF3	PTK2	0.391133	ND	-0.0185787	0.214931	5.63467	1.48702
ATP1B3	PTGR1	0.390979	ND	-0.495275	0.280455	5.05942	2.23612
TUBB4B	RING1	0.390959	ND	-0.293773	0.324834	5.08649	0.594676
BET1	KRIT1	0.390946	ND	-0.444185	0.15032	4.7926	0.606676
ARHGAP45	CD276	0.390824	ND	-0.11239	0.194787	5.29962	1.63974
PABPN1	STRN3	0.390786	ND	-1.2278	0.237031	3.94022	0.705338
ZEB2	LSR	0.390765	ND	-0.276975	0.29014	4.39178	2.63512
RAB6A	SRSF12	0.390735	ND	-0.785837	0.367042	0.886387	1.16477
STX4	DCLK2	0.390715	ND	-0.265106	0.390224	1.32558	1.27705
ITGAV	ZNF165	0.39071	ND	-0.525757	0.46444	1.38349	0.941533
SMC1A	RIBC1	0.390683	ND	-1.42708	0.20675	0.860235	0.524337
CDS2	GJB2	0.390665	ND	-0.169899	0.256257	1.91083	1.99266
MYB	TEAD2	0.390651	ND	-0.445742	0.269994	3.24884	1.80888
STX4	AK5	0.390636	ND	-0.265106	0.390224	1.42626	1.76507
TUBB4B	ZKSCAN3	0.390631	ND	-0.293773	0.324834	1.70728	0.564436
CDS2	ANKRD22	0.390612	ND	-0.169899	0.256257	1.08557	1.5996
CBFB	CMTM4	0.390592	ND	-0.26208	0.380703	4.11318	1.1574
MYC	CSRNP2	0.390544	ND	-1.78718	0.401017	3.49357	0.712803
CDS2	ADGRF4	0.390536	ND	-0.169899	0.256257	0.973266	1.30106
YRDC	COL1A1	0.390398	ND	-1.8047	0.501271	3.51958	2.82645
EFR3A	PDXP	0.390322	ND	-0.393263	0.375945	4.02945	1.09851
CHMP4B	FAM83F	0.390314	ND	-1.039	0.393409	0.744023	1.10501
DHFR	GJA1	0.3903	ND	-0.691059	0.299244	3.08361	2.78187
KLF5	ADSL	0.390272	ND	-0.294226	0.361327	6.17401	0.66951
FERMT2	CLDN7	0.390266	ND	-0.665951	0.420722	3.39884	3.06789
EFR3A	FAXC	0.390222	ND	-0.393263	0.375945	2.12077	1.41326
OGDH	MMP2	0.39015	ND	-0.542176	0.290995	3.09544	2.94625
ELMO2	KDF1	0.390131	ND	-0.429706	0.299256	1.47453	1.72504
IRF4	LRP11	0.390128	ND	-0.197798	0.352512	4.14807	1.25345
BUD13	PUS3	0.39011	ND	-0.787021	0.242745	3.45633	0.694255
FERMT2	OVOL2	0.390055	ND	-0.665951	0.420722	1.33718	1.52754
MYBL2	VKORC1	0.390049	ND	-0.698168	0.279964	6.4118	0.890386
GRHL2	SYT11	0.39004	ND	-0.194295	0.250951	1.72114	1.86801
GRHL2	ZNF775	0.389986	ND	-0.194295	0.250951	1.98187	0.854947
BCL2	NECTIN2	0.389969	ND	-0.039024	0.208159	5.34431	1.56718
GRK2	LIX1L	0.389927	ND	-0.212108	0.214374	3.09142	1.55811
ATP1B3	PTPRK	0.389927	ND	-0.495275	0.280455	4.04683	1.632
CDS2	DMKN	0.389919	ND	-0.169899	0.256257	4.07527	3.0205
ATP1B3	TLE1	0.389877	ND	-0.495275	0.280455	4.03875	1.49637
POU2AF1	SELENON	0.389846	ND	-0.00915173	0.242236	4.78058	1.18707
RAB6A	ADAM11	0.389844	ND	-0.785837	0.367042	1.03658	0.876328
EP300	RBMS2	0.389784	ND	-0.420088	0.476492	3.27121	1.19087
FERMT2	CNKSR1	0.389713	ND	-0.665951	0.420722	2.18219	1.70866
IRF4	TMEM132A	0.389713	ND	-0.197798	0.352512	4.80922	1.72752
IRF4	CTTNBP2NL	0.389696	ND	-0.197798	0.352512	2.92976	0.985962
ATP1B3	CUEDC1	0.389687	ND	-0.495275	0.280455	4.0753	1.42296
STX4	SLC39A13	0.389681	ND	-0.265106	0.390224	4.52761	0.93328
PRKAR1A	IRF6	0.38968	ND	-0.210961	0.295412	2.08696	2.32847
SNAPC3	RPS6	0.389665	ND	-1.31541	0.228683	10.4819	0.774524
STX4	MAPK8IP1	0.389576	ND	-0.265106	0.390224	2.12741	1.34397
SNAP23	DGCR6L	0.389551	ND	-0.798306	0.445101	5.09429	0.801376
ATP1B3	DYNLT1	0.389535	ND	-0.495275	0.280455	7.12224	0.880294
GRHL2	DYRK3	0.389534	ND	-0.194295	0.250951	2.32509	1.13362
STX4	PDXP	0.389468	ND	-0.265106	0.390224	4.02945	1.09851
RAB6A	FAM124A	0.389423	ND	-0.785837	0.367042	0.649829	0.798341
ASH2L	PLPBP	0.389371	ND	-0.383578	0.172003	5.20923	0.736917
BUD13	CWF19L2	0.389365	ND	-0.787021	0.242745	2.82206	0.612382
ATP1B3	EFNA1	0.389273	ND	-0.495275	0.280455	3.7247	1.99919
TCF3	CTNNA1	0.389265	ND	-0.0185787	0.214931	7.22261	1.09921
TUBB4B	DXO	0.389225	ND	-0.293773	0.324834	4.13681	0.585735
ATP1B3	CTNNA1	0.389178	ND	-0.495275	0.280455	7.22261	1.09921
CHMP4B	TMC6	0.389151	ND	-1.039	0.393409	3.96121	1.86596
GRK2	P3H1	0.389145	ND	-0.212108	0.214374	4.87028	1.29833
ELMO2	RAB25	0.389115	ND	-0.429706	0.299256	2.61182	3.09985
STXBP3	IKBIP	0.389081	ND	-0.282627	0.283067	4.3864	1.18947
RAB10	CNPY4	0.389071	ND	-0.534401	0.328247	3.76748	1.11886
RAB6A	DCLK2	0.389015	ND	-0.785837	0.367042	1.32558	1.27705
CHMP4B	PRRG4	0.388975	ND	-1.039	0.393409	1.64103	1.34502
EGFR	VKORC1	0.388967	ND	-0.0569817	0.309031	6.4118	0.890386
SLC5A3	NCKAP1	0.388957	ND	-0.104131	0.195762	5.63499	1.46355
RBBP7	RBBP4	0.38893	D	-0.277535	0.232822	7.11106	0.747337
MYC	GALNT16	0.388887	ND	-1.78718	0.401017	0.813215	1.15218
ARHGAP45	WSB2	0.388887	ND	-0.11239	0.194787	5.25453	0.961793
MYC	GPR137C	0.388775	ND	-1.78718	0.401017	1.15585	0.900727
TP63	VKORC1	0.388758	ND	-0.102837	0.281268	6.4118	0.890386
STX4	FSD1	0.388755	ND	-0.265106	0.390224	2.41979	1.885
CHMP4B	PTPN3	0.388739	ND	-1.039	0.393409	2.55564	1.3174
ZEB2	CAMSAP3	0.388738	ND	-0.276975	0.29014	1.83269	1.45175
RAB10	AP1M1	0.388731	ND	-0.534401	0.328247	5.27214	0.879319
STXBP3	SGTB	0.388725	ND	-0.282627	0.283067	2.3553	0.796579
FERMT2	FAM83B	0.388718	ND	-0.665951	0.420722	1.02675	1.30977
PABPN1	BCL2L2	0.388611	ND	-1.2278	0.237031	4.35651	0.810612
BET1	RBM48	0.388605	ND	-0.444185	0.15032	3.36989	0.530845
TP63	ANXA6	0.388603	ND	-0.102837	0.281268	5.10808	2.38193
ITGAV	ILDR1	0.388596	ND	-0.525757	0.46444	0.693001	0.987906
CHMP4B	C3orf52	0.388594	ND	-1.039	0.393409	2.5956	1.26003
KLF5	KATNAL1	0.388551	ND	-0.294226	0.361327	2.63971	1.0642
ATP6V0A2	ATP6V0A1	0.388525	D	-0.145956	0.173825	4.54011	0.947701
STX4	ARHGAP31	0.388503	ND	-0.265106	0.390224	1.33634	1.167
PRKAR1A	RAB11FIP4	0.388465	ND	-0.210961	0.295412	2.44626	1.48777
EGFR	KCTD20	0.388419	ND	-0.0569817	0.309031	4.69902	0.79343
ARHGAP45	ENAH	0.388394	ND	-0.11239	0.194787	5.66918	1.70862
GRHL2	POU6F1	0.388373	ND	-0.194295	0.250951	1.48366	0.828785
ADSS	CD276	0.388356	ND	-0.489516	0.294057	5.29962	1.63974
RAB6A	GAREM2	0.38831	ND	-0.785837	0.367042	1.41232	1.04804
EFR3A	DCLK2	0.38831	ND	-0.393263	0.375945	1.32558	1.27705
CBFB	TMEM132A	0.388302	ND	-0.26208	0.380703	4.80922	1.72752
FERMT2	PAK6	0.388292	ND	-0.665951	0.420722	1.56547	1.45832
STX4	PLEKHO1	0.38823	ND	-0.265106	0.390224	3.31586	1.74577
LMO2	LGMN	0.388219	ND	-0.00337029	0.193364	5.3024	1.46408
CBFB	CCND1	0.388197	ND	-0.26208	0.380703	6.23991	2.38276
NAMPT	LRP1	0.388175	ND	-0.308397	0.363052	3.57027	1.71406
KLF5	HCFC2	0.388167	ND	-0.294226	0.361327	2.3566	0.664712
CHMP4B	IL18	0.388109	ND	-1.039	0.393409	3.22458	2.62927
FERMT2	MPZL3	0.388055	ND	-0.665951	0.420722	1.80609	1.31934
CFL1	SOCS6	0.388048	ND	-0.704832	0.317783	3.16113	0.949369
PSMB5	PARP10	0.388038	ND	-1.55527	0.388168	3.66792	1.51178
GRHL2	TTC28	0.388015	ND	-0.194295	0.250951	1.74452	1.22761
IRF4	AMOTL2	0.387993	ND	-0.197798	0.352512	4.54	2.01844
EFR3A	ADAM11	0.387972	ND	-0.393263	0.375945	1.03658	0.876328
MYBL2	SLC39A13	0.387971	ND	-0.698168	0.279964	4.52761	0.93328
ATP1B3	KIF13A	0.387857	ND	-0.495275	0.280455	3.75742	1.32812
GMPS	MMP2	0.387799	ND	-0.97795	0.368857	3.09544	2.94625
ARHGAP45	TEAD1	0.387767	ND	-0.11239	0.194787	4.58747	1.55023
STX4	C5orf24	0.387766	ND	-0.265106	0.390224	4.53596	0.671661
STX4	DNAJC18	0.38776	ND	-0.265106	0.390224	2.50572	0.946691
MYB	CNN3	0.387695	ND	-0.445742	0.269994	6.01259	2.29134
CHMP4B	SYTL1	0.387672	ND	-1.039	0.393409	2.61991	1.96292
CHMP4B	TMPRSS2	0.387613	ND	-1.039	0.393409	0.946673	1.56356
PSMB5	LGALS9	0.387469	ND	-1.55527	0.388168	2.42259	2.20866
MYB	EXT1	0.387461	ND	-0.445742	0.269994	4.77521	1.53433
EFR3A	CHST10	0.387446	ND	-0.393263	0.375945	2.69561	1.50673
MBNL1	FNBP1L	0.387418	ND	-0.228674	0.305564	3.92836	1.27813
KLF5	DOCK10	0.387404	ND	-0.294226	0.361327	1.98794	1.83506
EFR3A	PARD6G	0.387369	ND	-0.393263	0.375945	1.74206	0.943005
MYB	PLEKHA1	0.387365	ND	-0.445742	0.269994	3.71201	1.24161
ZEB2	ANKEF1	0.38733	ND	-0.276975	0.29014	1.85197	0.996286
PRDM1	CORO1B	0.387321	ND	-0.0622286	0.205502	6.09394	1.13838
CDS2	ANXA9	0.387238	ND	-0.169899	0.256257	1.46511	1.36563
CDS2	AGR2	0.387234	ND	-0.169899	0.256257	3.11775	3.49277
SPI1	PCGF2	0.387197	ND	-0.101333	0.215201	4.11539	0.995618
STX4	REEP2	0.387184	ND	-0.265106	0.390224	1.9424	1.62967
THAP1	NLRC5	0.387179	ND	-1.50025	0.377651	2.91449	1.49146
ZEB2	KRT8	0.38713	ND	-0.276975	0.29014	7.24412	3.60399
MYB	CBY1	0.387121	ND	-0.445742	0.269994	4.66973	0.738612
IRF4	CTDSPL	0.387119	ND	-0.197798	0.352512	3.5711	1.33914
STX4	OSTM1	0.387096	ND	-0.265106	0.390224	3.77596	1.11925
CHMP4B	PLLP	0.387083	ND	-1.039	0.393409	2.0319	1.57131
FERMT2	C1orf116	0.387033	ND	-0.665951	0.420722	1.63658	1.95981
EFR3A	EML1	0.386871	ND	-0.393263	0.375945	2.26069	1.67787
2021-03-05	WSB2	0.386861	ND	-0.388671	0.396159	5.25453	0.961793
ARHGAP45	SYNJ2BP	0.386844	ND	-0.11239	0.194787	3.50828	0.807176
NCKAP1	WAS	0.386769	ND	-0.650022	0.274041	1.06027	1.72558
CDS2	OCLN	0.386752	ND	-0.169899	0.256257	3.01534	1.75546
ATP1B3	TGIF1	0.386745	ND	-0.495275	0.280455	5.63087	1.31647
IPPK	GJA1	0.38671	ND	-0.456692	0.299175	3.08361	2.78187
RAB6A	ZMYM4	0.386709	ND	-0.785837	0.367042	4.09644	0.649995
ARHGAP45	CORO1B	0.386681	ND	-0.11239	0.194787	6.09394	1.13838
SNAP23	MLLT11	0.38662	ND	-0.798306	0.445101	3.16014	1.72223
TCF3	TOM1L1	0.386619	ND	-0.0185787	0.214931	4.59494	1.51192
ATP1A1	PIANP	0.386599	ND	-1.37197	0.40194	0.967215	1.20738
BUD13	RPUSD4	0.386544	ND	-0.787021	0.242745	4.38133	0.697027
ARHGAP45	IFT43	0.386499	ND	-0.11239	0.194787	4.69907	0.82032
STX4	MAP4	0.386462	ND	-0.265106	0.390224	6.06714	0.782363
RAB6A	PNMA8A	0.386443	ND	-0.785837	0.367042	1.39264	1.80694
NCKAP1	P2RY8	0.386419	ND	-0.650022	0.274041	0.616963	1.56861
ITGAV	RAB25	0.38641	ND	-0.525757	0.46444	2.61182	3.09985
GRHL2	PLEKHO1	0.386367	ND	-0.194295	0.250951	3.31586	1.74577
CDS2	RHOV	0.386333	ND	-0.169899	0.256257	1.92304	1.89174
BET1	POLR2J	0.38632	ND	-0.444185	0.15032	6.55132	0.603726
NAMPT	GNG12	0.386316	ND	-0.308397	0.363052	4.79611	1.98846
RAB6A	SALL2	0.386275	ND	-0.785837	0.367042	1.65312	1.62897
STX4	CNRIP1	0.38627	ND	-0.265106	0.390224	1.82582	2.15648
BUD13	KMT2A	0.386263	ND	-0.787021	0.242745	4.11079	0.765206
STX4	BRSK1	0.386225	ND	-0.265106	0.390224	2.1998	1.30436
CHMP4B	PRKCZ	0.386208	ND	-1.039	0.393409	3.18522	1.57315
NCKAP1	IKZF1	0.386156	ND	-0.650022	0.274041	0.729494	1.64351
RHOA	RHOB	0.386149	D	-0.473351	0.355479	4.71737	1.65249
ITGAV	SEMA4A	0.386053	ND	-0.525757	0.46444	1.52518	1.52019
STX4	RBMS3	0.386038	ND	-0.265106	0.390224	1.54558	1.35979
CAP1	MTFR1L	0.386026	ND	-0.698897	0.224997	4.7839	0.708489
TCF3	FAM57A	0.386024	ND	-0.0185787	0.214931	4.06604	1.01851
STX4	MSANTD3	0.386024	ND	-0.265106	0.390224	4.80434	0.98875
WNK1	GPR137C	0.385985	ND	-1.14957	0.337412	1.15585	0.900727
TCF3	TSPAN6	0.385958	ND	-0.0185787	0.214931	4.12812	1.67799
POU2AF1	TSKU	0.385921	ND	-0.00915173	0.242236	4.077	1.42989
SH3GL1	CTBP2	0.385903	ND	-0.301264	0.203336	5.09299	1.39166
ATP1B3	DOLK	0.385902	ND	-0.495275	0.280455	3.92081	0.724885
POU2AF1	FKBP9	0.385872	ND	-0.00915173	0.242236	5.74986	1.67444
STX4	ARMC9	0.385871	ND	-0.265106	0.390224	3.4058	1.2222
ATP1B3	THAP10	0.38586	ND	-0.495275	0.280455	1.95951	0.774923
ATP1B3	ZNF112	0.385819	ND	-0.495275	0.280455	1.59127	0.73668
RNMT	PSMG2	0.385804	ND	-1.16986	0.197053	6.02467	0.566861
RAB6A	NAT14	0.385783	ND	-0.785837	0.367042	4.54046	0.967657
STX4	ZBTB47	0.385773	ND	-0.265106	0.390224	1.97017	0.979576
IRF4	INPP5A	0.385771	ND	-0.197798	0.352512	3.32704	0.78146
EFR3A	RAB11FIP3	0.385764	ND	-0.393263	0.375945	4.07562	0.867558
ATP1B3	ALDH7A1	0.385738	ND	-0.495275	0.280455	5.1789	2.07825
KLF5	KIAA1586	0.385728	ND	-0.294226	0.361327	2.84476	0.783041
IRF4	ENAH	0.385683	ND	-0.197798	0.352512	5.66918	1.70862
GPX4	AIFM2	0.385666	ND	-0.62215	0.403039	3.35362	1.33541
VRK1	PTPN6	0.385659	ND	-0.630885	0.321365	3.21917	2.22962
MYBL2	MSANTD3	0.385658	ND	-0.698168	0.279964	4.80434	0.98875
RAB10	LIX1L	0.385654	ND	-0.534401	0.328247	3.09142	1.55811
POU2AF1	RTL6	0.385653	ND	-0.00915173	0.242236	3.33572	1.18374
STX4	HIP1	0.385612	ND	-0.265106	0.390224	3.1152	1.16765
DYNLL1	DYNLL2	0.385571	D	-0.573901	0.254579	4.63483	0.695744
EFR3A	CDK5	0.385562	ND	-0.393263	0.375945	4.49672	0.826512
IRF4	ERRFI1	0.38554	ND	-0.197798	0.352512	5.02396	2.11542
NAMPT	ST5	0.385538	ND	-0.308397	0.363052	3.87828	1.44467
BCAS2	ZEB2	0.385529	ND	-0.641975	0.210005	2.34191	2.16157
TCF3	RAB13	0.385485	ND	-0.0185787	0.214931	6.36685	1.72447
EGFR	IP6K1	0.385437	ND	-0.0569817	0.309031	3.99013	0.629707
EGFR	PLEKHO2	0.38541	ND	-0.0569817	0.309031	2.61898	1.03634
EGFR	ZMAT5	0.385404	ND	-0.0569817	0.309031	4.03925	0.629243
RABIF	SYDE1	0.385381	ND	-0.577119	0.281784	2.57872	1.83493
CDS2	MYO1D	0.38538	ND	-0.169899	0.256257	2.9009	1.77898
FERMT2	SPINT1	0.385324	ND	-0.665951	0.420722	3.64884	2.81038
RAB6A	TMEM59L	0.385323	ND	-0.785837	0.367042	1.22823	1.45486
TUBB4B	PRRC2A	0.385311	ND	-0.293773	0.324834	6.53617	0.62489
KLF5	FAM216A	0.385267	ND	-0.294226	0.361327	4.167	1.0488
SH3GL1	TSPAN6	0.385232	ND	-0.301264	0.203336	4.12812	1.67799
RAB6A	ASTN2	0.38522	ND	-0.785837	0.367042	2.05979	1.08359
NAMPT	CTSL	0.385195	ND	-0.308397	0.363052	5.96174	2.30957
PRKAR1A	ARHGAP8	0.385111	ND	-0.210961	0.295412	2.10289	2.02121
SLC20A1	LAPTM4B	0.385091	ND	-0.320199	0.236731	6.27641	1.82543
EGFR	TFPT	0.385079	ND	-0.0569817	0.309031	4.40548	0.870112
SNAP23	GDI1	0.385071	ND	-0.798306	0.445101	6.48085	0.854277
CFL1	CENPB	0.385058	ND	-0.704832	0.317783	5.21993	0.815241
SDHB	DSE	0.385052	ND	-0.625841	0.363091	3.0752	1.45747
PRKAR1A	MARVELD3	0.385048	ND	-0.210961	0.295412	1.69591	1.83736
EGFR	PPIP5K2	0.385044	ND	-0.0569817	0.309031	4.26922	0.673805
IRF4	FAM129B	0.385019	ND	-0.197798	0.352512	5.82377	1.75209
ZEB2	EPS8L2	0.384972	ND	-0.276975	0.29014	4.46093	2.43779
FERMT2	MPZL2	0.384963	ND	-0.665951	0.420722	2.32818	2.47303
EGFR	DHPS	0.384943	ND	-0.0569817	0.309031	6.09171	0.621025
ATP1B3	AJUBA	0.384926	ND	-0.495275	0.280455	4.38755	1.7424
ADSL	CALD1	0.384915	ND	-1.06738	0.38783	4.94172	2.53993
ELMO2	ST14	0.384914	ND	-0.429706	0.299256	2.77948	2.93329
ATP1B3	RAB13	0.384913	ND	-0.495275	0.280455	6.36685	1.72447
KLF5	GPANK1	0.384906	ND	-0.294226	0.361327	4.17452	0.629644
CHMP4B	SP6	0.384873	ND	-1.039	0.393409	1.11108	1.29258
EFR3A	ASTN2	0.384865	ND	-0.393263	0.375945	2.05979	1.08359
PRDM1	PTK2	0.384848	ND	-0.0622286	0.205502	5.63467	1.48702
BCL2	TJP1	0.384828	ND	-0.039024	0.208159	4.25534	1.58811
POLR3F	MGME1	0.384795	ND	-1.16272	0.195311	4.73985	0.566809
EGFR	CNRIP1	0.384762	ND	-0.0569817	0.309031	1.82582	2.15648
CTNNB1	TCEA2	0.384745	ND	-0.174372	0.34079	4.56361	1.16659
ATP1B3	WSB2	0.384731	ND	-0.495275	0.280455	5.25453	0.961793
TTC7A	RDX	0.384679	ND	-0.193083	0.228424	5.6485	1.47591
KLF5	PIP4K2A	0.384639	ND	-0.294226	0.361327	3.77932	0.973614
FERMT2	SH3BP1	0.38462	ND	-0.665951	0.420722	3.39294	1.27773
KLF5	DLG4	0.384598	ND	-0.294226	0.361327	2.7953	1.51518
PIK3CA	PIK3CD	0.384575	D	-0.478256	0.289338	2.19414	1.52477
CDS2	FOXQ1	0.384572	ND	-0.169899	0.256257	1.36325	1.779
RAB6A	SELENON	0.384566	ND	-0.785837	0.367042	4.78058	1.18707
KLF5	C1orf216	0.384553	ND	-0.294226	0.361327	3.32354	0.94064
NAMPT	CFL2	0.384537	ND	-0.308397	0.363052	5.16632	1.49961
ATP6V1G1	KIF5A	0.384505	ND	-1.34318	0.278876	0.848706	1.18546
STXBP3	APBB1	0.384503	ND	-0.282627	0.283067	2.67378	1.77476
PFAS	MXRA7	0.384434	ND	-0.444722	0.290419	5.1147	1.93375
KLF5	PHF1	0.384389	ND	-0.294226	0.361327	4.73835	0.689277
ATP1A1	NACAD	0.384317	ND	-1.37197	0.40194	0.773567	1.03818
ATP6V1G1	NACAD	0.384271	ND	-1.34318	0.278876	0.773567	1.03818
FERMT2	KRTCAP3	0.384263	ND	-0.665951	0.420722	2.51667	2.12896
CHMP4B	ZDHHC23	0.384253	ND	-1.039	0.393409	2.38035	1.1163
KLF5	WDR46	0.384245	ND	-0.294226	0.361327	5.7522	0.621302
KLF5	STX2	0.384225	ND	-0.294226	0.361327	3.65534	1.05701
CWF19L2	SDHD	0.384209	ND	-0.795714	0.186097	6.73701	0.627655
DNM2	GPRIN1	0.384187	ND	-1.23312	0.373372	2.41315	1.05899
SNAP23	CNPY4	0.384138	ND	-0.798306	0.445101	3.76748	1.11886
EGFR	MYO9B	0.384109	ND	-0.0569817	0.309031	5.03273	0.804877
CBFB	EPHA2	0.384108	ND	-0.26208	0.380703	4.82352	2.15841
RPL30	DCAF13	0.383976	ND	-0.618302	0.215394	6.00479	0.640338
SNAP23	KATNAL1	0.383929	ND	-0.798306	0.445101	2.63971	1.0642
IRF4	TAX1BP3	0.383888	ND	-0.197798	0.352512	5.86991	1.18283
ATP1B3	ADCY6	0.383851	ND	-0.495275	0.280455	3.74094	1.26495
CHMP4B	AP1S3	0.383817	ND	-1.039	0.393409	3.50355	1.36199
DDX39B	DDX39A	0.383805	D	-0.491292	0.270384	6.7928	0.706233
ATP1B3	CHMP3	0.383781	ND	-0.495275	0.280455	5.87025	0.690739
ASH2L	BRF2	0.383732	ND	-0.383578	0.172003	3.44016	0.647987
MYBL2	EMP3	0.383722	ND	-0.698168	0.279964	5.73539	2.48799
GRHL2	C8orf88	0.38362	ND	-0.194295	0.250951	2.07789	1.87573
STX4	GJC1	0.383609	ND	-0.265106	0.390224	3.42666	1.70729
TUBB4B	CUTA	0.38359	ND	-0.293773	0.324834	7.67051	0.657683
TCF3	EPHA2	0.383587	ND	-0.0185787	0.214931	4.82352	2.15841
MYC	SOX11	0.383568	ND	-1.78718	0.401017	0.63777	1.30123
FERMT2	PRSS22	0.383562	ND	-0.665951	0.420722	1.94029	2.41804
CTNNB1	ZNF304	0.383533	ND	-0.174372	0.34079	2.21527	0.738366
ATP1B3	ITGAV	0.383467	ND	-0.495275	0.280455	4.78243	1.38688
ELMO2	IRF6	0.383418	ND	-0.429706	0.299256	2.08696	2.32847
EFR3A	PCBP4	0.383397	ND	-0.393263	0.375945	4.29136	1.38032
MYB	RILPL1	0.383389	ND	-0.445742	0.269994	2.65301	1.00745
ZEB2	ELF3	0.383386	ND	-0.276975	0.29014	3.69925	3.1917
RAB6A	RIC8B	0.383377	ND	-0.785837	0.367042	2.81089	0.698325
TUBB4B	PDXP	0.383356	ND	-0.293773	0.324834	4.02945	1.09851
STX4	NCKAP5L	0.383355	ND	-0.265106	0.390224	2.75282	0.991772
CDS2	TPD52L1	0.383354	ND	-0.169899	0.256257	4.16266	2.48065
ITGAV	IL1RN	0.383353	ND	-0.525757	0.46444	1.06301	1.60347
BUD13	ZNF202	0.383314	ND	-0.787021	0.242745	3.22361	0.65568
IRF2BP2	FGD1	0.383233	ND	-0.215756	0.267813	2.33793	1.18227
STX4	CCDC74B	0.383223	ND	-0.265106	0.390224	1.88324	1.34371
ATP1B3	ARHGEF10L	0.38318	ND	-0.495275	0.280455	2.59584	1.22866
EFR3A	MEIS3	0.383146	ND	-0.393263	0.375945	2.16486	1.8907
STX4	ROBO3	0.383136	ND	-0.265106	0.390224	2.5322	1.58202
ITGAV	OVOL1	0.383132	ND	-0.525757	0.46444	1.03056	1.42884
EGFR	AP1S2	0.383101	ND	-0.0569817	0.309031	4.35701	1.44677
EEFSEC	MAP7	0.383084	ND	-0.600621	0.291353	2.48752	1.91716
PRDM1	BAIAP2	0.383053	ND	-0.0622286	0.205502	4.6293	1.38505
TUBB4B	GPANK1	0.383037	ND	-0.293773	0.324834	4.17452	0.629644
EGFR	STX2	0.383009	ND	-0.0569817	0.309031	3.65534	1.05701
CHMP4B	PSD4	0.382974	ND	-1.039	0.393409	2.635	1.5697
CHMP4B	EZR	0.382932	ND	-1.039	0.393409	6.94929	1.20508
AP1M1	MYH14	0.382874	ND	-0.159088	0.19264	2.56735	2.2634
SH3GL1	ADGRA3	0.382836	ND	-0.301264	0.203336	4.04178	1.13768
MYBL2	CCDC107	0.38282	ND	-0.698168	0.279964	3.76794	0.847255
SPI1	SLC37A3	0.382788	ND	-0.101333	0.215201	4.54261	1.0141
WNK1	SRSF12	0.382784	ND	-1.14957	0.337412	0.886387	1.16477
RAB6A	C1orf216	0.382726	ND	-0.785837	0.367042	3.32354	0.94064
STX4	TPST1	0.382717	ND	-0.265106	0.390224	3.52359	1.3428
ZNF407	TXNL1	0.382714	ND	-0.771692	0.232337	5.73469	0.663666
CHMP4B	CHMP4A	0.382713	D	-1.039	0.393409	6.19769	0.7364
ATP1B3	PRRG1	0.382658	ND	-0.495275	0.280455	2.4032	1.20473
GPX4	ATP2C2	0.382631	ND	-0.62215	0.403039	1.48507	1.60833
CHMP4B	VGLL1	0.382616	ND	-1.039	0.393409	1.22508	2.27948
CDS2	OSBPL2	0.382578	ND	-0.169899	0.256257	4.43657	0.7002
MEF2C	CTNND1	0.382572	ND	-0.0352514	0.258428	5.69772	1.37126
EGFR	GPANK1	0.382569	ND	-0.0569817	0.309031	4.17452	0.629644
ITGAV	CBLC	0.382545	ND	-0.525757	0.46444	1.45392	1.96014
MYB	PTMS	0.382541	ND	-0.445742	0.269994	7.86048	1.51861
ATP1B3	SHTN1	0.382537	ND	-0.495275	0.280455	3.49993	1.42439
KLF5	DYRK3	0.382529	ND	-0.294226	0.361327	2.32509	1.13362
RAB6A	RBPMS2	0.382519	ND	-0.785837	0.367042	1.53294	1.48883
CHMP4B	SH2D4A	0.382469	ND	-1.039	0.393409	3.16729	1.98642
IRF4	FAM57A	0.382469	ND	-0.197798	0.352512	4.06604	1.01851
CHMP4B	CTAGE15	0.382464	ND	-1.039	0.393409	0.516555	0.680131
EGFR	DDR2	0.382457	D	-0.0569817	0.309031	1.83625	2.10445
UMPS	CD276	0.382453	ND	-0.559647	0.337012	5.29962	1.63974
FERMT2	MXD1	0.382429	ND	-0.665951	0.420722	2.34499	0.920745
ATP1B3	RND3	0.382403	ND	-0.495275	0.280455	4.54315	2.04682
SNAP23	TUBA1A	0.382347	ND	-0.798306	0.445101	6.07997	2.50342
BCL2	EPHA2	0.382346	ND	-0.039024	0.208159	4.82352	2.15841
IRF4	FNBP1L	0.382322	ND	-0.197798	0.352512	3.92836	1.27813
IRF4	CASKIN2	0.382314	ND	-0.197798	0.352512	2.75795	0.928902
RAB6A	TMEM121	0.382309	ND	-0.785837	0.367042	1.25249	1.03709
FERMT2	HSD11B2	0.382284	ND	-0.665951	0.420722	1.52304	1.40209
CTNNB1	EVL	0.382274	ND	-0.174372	0.34079	4.12909	1.81773
CDS2	CARMIL1	0.382264	ND	-0.169899	0.256257	2.98794	1.20136
ZEB2	PKP3	0.382258	ND	-0.276975	0.29014	3.33924	2.50465
NAMPT	LAMB1	0.38222	ND	-0.308397	0.363052	6.04834	2.19292
EFR3A	HIP1	0.382215	ND	-0.393263	0.375945	3.1152	1.16765
CHMP4B	UPK2	0.382213	ND	-1.039	0.393409	0.880841	1.5296
STX4	ARHGEF25	0.382203	ND	-0.265106	0.390224	2.72527	1.67574
GART	GPX8	0.382181	ND	-0.307335	0.295682	4.41911	2.20069
NCKAP1	MAP4K1	0.382175	ND	-0.650022	0.274041	1.29764	1.64816
CDS2	MAP3K21	0.382146	ND	-0.169899	0.256257	2.19671	1.27621
STX4	MLLT11	0.382145	ND	-0.265106	0.390224	3.16014	1.72223
KLF5	WIPF1	0.382119	ND	-0.294226	0.361327	2.85156	2.01705
RAB6A	DZIP1L	0.382081	ND	-0.785837	0.367042	2.06477	1.24183
CHMP4B	FGFBP1	0.38207	ND	-1.039	0.393409	2.04734	2.61893
CDS2	LCN2	0.382003	ND	-0.169899	0.256257	2.99384	3.32015
POU2AF1	KIF13A	0.381986	ND	-0.00915173	0.242236	3.75742	1.32812
TCF7L2	ELOVL5	0.381938	ND	-0.0257115	0.252395	6.10431	1.33068
POU2AF1	SNX33	0.381901	ND	-0.00915173	0.242236	2.88989	0.991667
CHMP4B	CHDH	0.38189	ND	-1.039	0.393409	0.986756	1.15068
STX4	SMARCD3	0.381834	ND	-0.265106	0.390224	3.54239	1.37528
MYB	LRRC49	0.381815	ND	-0.445742	0.269994	2.04715	0.993028
RAB6A	MAP3K12	0.381785	ND	-0.785837	0.367042	3.27599	1.17887
GRHL2	RHOQ	0.381783	ND	-0.194295	0.250951	4.54073	1.02814
MYC	CAVIN4	0.381777	ND	-1.78718	0.401017	0.809169	0.694433
MYH9	DLL3	0.381762	ND	-0.531675	0.397901	1.24503	1.34848
POU2AF1	CDC42EP4	0.381753	ND	-0.00915173	0.242236	4.022	1.22816
TAF1D	MRE11	0.381735	ND	-0.656678	0.211721	4.0198	0.688279
DNM2	SNAP25	0.381725	ND	-1.23312	0.373372	1.2436	1.65037
CDS2	C19orf33	0.381649	ND	-0.169899	0.256257	4.68127	3.66961
CDS2	EPS8L1	0.381612	ND	-0.169899	0.256257	3.11382	1.9588
MYB	SNX7	0.381594	ND	-0.445742	0.269994	3.96118	1.72831
GRHL2	SOX12	0.381558	ND	-0.194295	0.250951	3.15876	1.07024
RAB6A	PRKD1	0.381538	ND	-0.785837	0.367042	1.55272	1.42164
POU2AF1	CUEDC1	0.381537	ND	-0.00915173	0.242236	4.0753	1.42296
GRHL2	DPYSL2	0.381484	ND	-0.194295	0.250951	3.75973	1.49188
RAB6A	THAP8	0.381482	ND	-0.785837	0.367042	2.05884	0.713035
STX4	PYGO1	0.381434	ND	-0.265106	0.390224	1.3071	1.0801
CHMP4B	UNC13D	0.381389	ND	-1.039	0.393409	2.74966	2.16043
MYB	TUBB3	0.381367	ND	-0.445742	0.269994	5.56242	2.08179
NMNAT1	PLS3	0.381367	ND	-0.421236	0.331747	5.74625	2.17247
ATP6V1G1	LRCH2	0.381322	ND	-1.34318	0.278876	0.699518	1.04386
RPL30	EBAG9	0.381265	ND	-0.618302	0.215394	4.49869	0.639516
CHMP4B	TUFT1	0.381243	ND	-1.039	0.393409	3.81139	1.46447
GART	GJA1	0.381242	ND	-0.307335	0.295682	3.08361	2.78187
CHMP4B	FUT2	0.381239	ND	-1.039	0.393409	1.1577	1.26498
KLF5	PLEKHO2	0.381223	ND	-0.294226	0.361327	2.61898	1.03634
ATP6V1G1	MAP6	0.381222	ND	-1.34318	0.278876	0.61275	1.12465
STX4	RIC8B	0.381219	ND	-0.265106	0.390224	2.81089	0.698325
STX4	NCS1	0.381175	ND	-0.265106	0.390224	3.82507	1.46093
RAB6A	SLC26A10	0.381144	ND	-0.785837	0.367042	1.83878	1.41502
WNK1	ZNF667	0.381139	ND	-1.14957	0.337412	0.915529	1.21914
PSMB5	XAF1	0.381093	ND	-1.55527	0.388168	1.78717	1.88707
ATP1B3	DSTN	0.381075	ND	-0.495275	0.280455	7.96103	1.0903
CDS2	USP43	0.380983	ND	-0.169899	0.256257	1.56855	1.10637
TCF3	PTPN12	0.380941	ND	-0.0185787	0.214931	5.18554	0.988828
STX4	TMEM263	0.380928	ND	-0.265106	0.390224	4.4447	0.878145
CHMP4B	DOK7	0.38086	ND	-1.039	0.393409	1.15293	1.29978
MYB	CTTNBP2NL	0.380849	ND	-0.445742	0.269994	2.92976	0.985962
KLF5	KCTD20	0.38083	ND	-0.294226	0.361327	4.69902	0.79343
STX4	PGBD1	0.380828	ND	-0.265106	0.390224	1.98853	0.834213
ITGA3	ZNF428	0.380809	ND	-0.177934	0.227583	4.93283	0.944528
FERMT2	TRIM29	0.380804	ND	-0.665951	0.420722	2.25107	2.68739
EFR3A	CHN1	0.380798	ND	-0.393263	0.375945	2.81616	1.8103
KLF5	SLC35B4	0.380776	ND	-0.294226	0.361327	3.28279	0.816826
EFR3A	MAP3K12	0.380692	ND	-0.393263	0.375945	3.27599	1.17887
TCF7L2	QKI	0.380675	ND	-0.0257115	0.252395	5.09391	1.49658
FERMT2	TNS4	0.380662	ND	-0.665951	0.420722	1.84015	2.3801
POU2AF1	FNBP1L	0.380644	ND	-0.00915173	0.242236	3.92836	1.27813
MYB	MORN4	0.380613	ND	-0.445742	0.269994	3.16241	1.08136
TMEM189	TJP1	0.380571	ND	-0.0919698	0.199223	4.25534	1.58811
CBFB	PTPRF	0.380548	ND	-0.26208	0.380703	5.61761	1.81776
STX4	OSGEPL1	0.38049	ND	-0.265106	0.390224	3.11729	0.616212
ITGAV	FGD3	0.38048	ND	-0.525757	0.46444	1.352	1.52088
MYC	LRRC49	0.380474	ND	-1.78718	0.401017	2.04715	0.993028
WNK1	EFNB3	0.380364	ND	-1.14957	0.337412	1.37647	1.41171
TTC7A	SELENON	0.380359	ND	-0.193083	0.228424	4.78058	1.18707
BET1	ZNHIT1	0.380322	ND	-0.444185	0.15032	5.85732	0.623548
IRF4	CUEDC1	0.380311	ND	-0.197798	0.352512	4.0753	1.42296
ATP1B3	TSKU	0.380289	ND	-0.495275	0.280455	4.077	1.42989
ATP1B3	NPTN	0.38023	ND	-0.495275	0.280455	6.47662	0.7925
FERMT2	ZNF165	0.380219	ND	-0.665951	0.420722	1.38349	0.941533
EFR3A	STXBP1	0.380202	ND	-0.393263	0.375945	3.82199	1.32022
VRK1	ZNF296	0.380136	ND	-0.630885	0.321365	1.4165	0.908453
CDS2	BIK	0.380134	ND	-0.169899	0.256257	2.06758	1.70357
ARCN1	HMBS	0.380076	ND	-1.22462	0.212427	5.22867	0.698623
FERMT2	PER2	0.38007	ND	-0.665951	0.420722	1.90386	0.742094
ARHGAP45	LAMB1	0.380026	ND	-0.11239	0.194787	6.04834	2.19292
RAB6A	RNF144A	0.379963	ND	-0.785837	0.367042	1.91044	1.41892
ATP1A1	DNAJB5	0.379962	ND	-1.37197	0.40194	2.47641	1.19526
EFR3A	LHX2	0.379959	ND	-0.393263	0.375945	1.26782	1.45562
MED1	KIAA0753	0.379919	ND	-0.868166	0.455782	3.23591	0.651684
NMT1	COL6A1	0.379889	ND	-0.959225	0.372175	4.15736	2.65323
RCL1	UHRF2	0.379876	ND	-0.843855	0.214111	4.38889	0.790595
EGFR	DLG4	0.379873	ND	-0.0569817	0.309031	2.7953	1.51518
ATM	ZMAT3	0.379823	ND	-0.039945	0.215643	2.52022	0.939018
MYC	DPYSL5	0.379792	ND	-1.78718	0.401017	0.974004	1.62569
MYB	GNA11	0.379791	ND	-0.445742	0.269994	4.42291	1.03331
RAB6A	TUBB4A	0.379755	ND	-0.785837	0.367042	1.60108	1.74237
FERMT2	GJB3	0.379753	ND	-0.665951	0.420722	1.9132	2.25166
CHMP4B	DAPP1	0.379745	ND	-1.039	0.393409	1.42869	1.78838
POU2AF1	LAMB2	0.379719	ND	-0.00915173	0.242236	5.89378	2.0945
STX4	IFT81	0.379672	ND	-0.265106	0.390224	3.37984	0.946502
TCF3	2021-09-10	0.379638	ND	-0.0185787	0.214931	4.98405	1.57632
ATP1B3	ASPH	0.379609	ND	-0.495275	0.280455	6.79804	1.82009
PSMB5	HLA-E	0.379558	ND	-1.55527	0.388168	6.22551	1.52078
CFL1	BTBD3	0.379543	ND	-0.704832	0.317783	3.72981	1.17798
SNAP23	PGBD1	0.379537	ND	-0.798306	0.445101	1.98853	0.834213
SNAP23	B4GAT1	0.379503	ND	-0.798306	0.445101	4.11692	0.999496
CHMP4B	GLS2	0.3795	ND	-1.039	0.393409	1.05982	1.18816
CHMP4B	ZNF860	0.379478	ND	-1.039	0.393409	0.999115	0.871859
EGFR	FBXL7	0.379471	ND	-0.0569817	0.309031	1.15763	1.48784
ITGAV	OVOL2	0.379458	ND	-0.525757	0.46444	1.33718	1.52754
ARHGAP45	PTPRF	0.379451	ND	-0.11239	0.194787	5.61761	1.81776
STX4	ACTR1A	0.379434	ND	-0.265106	0.390224	5.64768	0.613349
CHMP4B	IL22RA1	0.379359	ND	-1.039	0.393409	0.947551	0.965055
STX4	CD99L2	0.379338	ND	-0.265106	0.390224	4.32071	1.15704
ICE1	CCT5	0.37933	ND	-0.779883	0.247551	8.88573	0.672254
FERMT2	C1orf210	0.379318	ND	-0.665951	0.420722	1.24812	1.62277
MYB	LGALSL	0.37929	ND	-0.445742	0.269994	2.84662	0.988964
ATM	BAX	0.379238	ND	-0.039945	0.215643	7.1895	0.816851
IRF4	DBNDD2	0.379191	ND	-0.197798	0.352512	4.4183	1.81209
ATP1B3	SHB	0.379156	ND	-0.495275	0.280455	3.37445	1.19709
STX4	SPATA6	0.37915	ND	-0.265106	0.390224	1.31714	0.972434
CFL1	SYDE1	0.379145	ND	-0.704832	0.317783	2.57872	1.83493
ATP1B3	2021-09-10	0.379118	ND	-0.495275	0.280455	4.98405	1.57632
WNK1	MSI1	0.379112	ND	-1.14957	0.337412	0.932825	1.29953
ATP1B3	LAMA5	0.379089	ND	-0.495275	0.280455	5.56268	2.2104
ATP1B3	BOK	0.379086	ND	-0.495275	0.280455	2.69739	1.52309
ATP1B3	MAP4K3	0.379077	ND	-0.495275	0.280455	3.75816	0.772594
GMPS	COL5A1	0.379029	ND	-0.97795	0.368857	2.6662	2.63418
FERMT2	AQP3	0.378986	ND	-0.665951	0.420722	2.69365	2.46207
KLF5	GTF2H2C	0.378981	ND	-0.294226	0.361327	4.81902	0.700242
ATP1B3	PHLDB1	0.378975	ND	-0.495275	0.280455	4.1967	1.5598
EFR3A	CITED1	0.378966	ND	-0.393263	0.375945	1.01645	1.33938
CDS2	KIAA1217	0.378954	ND	-0.169899	0.256257	2.7198	1.50219
ARHGAP45	EPN2	0.378942	ND	-0.11239	0.194787	3.77975	0.998303
STX4	RASSF8	0.37894	ND	-0.265106	0.390224	3.0338	1.67779
MYB	SLC26A11	0.378937	ND	-0.445742	0.269994	2.75868	1.15295
BUD13	ZW10	0.378933	ND	-0.787021	0.242745	3.83471	0.645213
CHMP4B	GJB5	0.378924	ND	-1.039	0.393409	1.25161	1.87255
CHMP4B	ANO1	0.378917	ND	-1.039	0.393409	1.70949	2.18255
CDS2	CMTM4	0.378888	ND	-0.169899	0.256257	4.11318	1.1574
MYB	DAG1	0.378887	ND	-0.445742	0.269994	5.36222	1.2367
ATP1B3	TCF7L2	0.378862	ND	-0.495275	0.280455	3.26334	1.12201
RAB6A	MPP2	0.378856	ND	-0.785837	0.367042	1.79873	1.13368
EGFR	ZNF428	0.378842	ND	-0.0569817	0.309031	4.93283	0.944528
UPF1	EMP3	0.37883	ND	-1.0398	0.190266	5.73539	2.48799
MEF2C	RTL6	0.378821	ND	-0.0352514	0.258428	3.33572	1.18374
WNK1	TUB	0.378805	ND	-1.14957	0.337412	1.52197	1.46234
TTI2	MAK16	0.378778	ND	-1.02728	0.229445	3.97484	0.772694
CHMP4B	DTX4	0.378744	ND	-1.039	0.393409	2.01236	1.59201
CHMP4B	MPP7	0.378716	ND	-1.039	0.393409	1.3546	1.20631
EFR3A	GPSM1	0.378676	ND	-0.393263	0.375945	3.21123	1.32995
STRIP1	STRIP2	0.37867	D	-0.616901	0.218355	2.43434	1.07442
POU2AF1	TCF7L2	0.378629	ND	-0.00915173	0.242236	3.26334	1.12201
ATP1B3	LRP6	0.378626	ND	-0.495275	0.280455	3.42299	1.02599
TTC7A	GPSM1	0.378614	ND	-0.193083	0.228424	3.21123	1.32995
POU2AF1	CTDSPL	0.378608	ND	-0.00915173	0.242236	3.5711	1.33914
CHMP4B	KIAA1211L	0.378588	ND	-1.039	0.393409	1.10308	1.38656
ICE1	MRPL36	0.378561	ND	-0.779883	0.247551	6.37545	0.678647
BET1	ZNF394	0.378545	ND	-0.444185	0.15032	3.81026	0.533082
ATP1B3	CNN3	0.37853	ND	-0.495275	0.280455	6.01259	2.29134
ATP1B3	KDELR2	0.378522	ND	-0.495275	0.280455	6.80217	0.824782
WBP11	STRAP	0.378499	ND	-1.43596	0.220116	6.95314	0.609403
STX4	FUT11	0.378497	ND	-0.265106	0.390224	3.39403	0.934431
RAB6A	TUBB2A	0.378482	ND	-0.785837	0.367042	4.94846	1.77542
RAB6A	IFT81	0.378452	ND	-0.785837	0.367042	3.37984	0.946502
EBF1	GALNT11	0.37844	ND	-0.0538871	0.211525	4.26619	1.19117
PRKAR1A	FAM83H	0.378439	ND	-0.210961	0.295412	3.11311	2.01559
GPX4	FAM83H	0.378426	ND	-0.62215	0.403039	3.11311	2.01559
DDX21	EIF4EBP2	0.378416	ND	-0.795703	0.220014	4.40085	0.766997
FERMT2	GPX2	0.378401	ND	-0.665951	0.420722	2.27958	3.07641
TCF3	LAMB2	0.378383	ND	-0.0185787	0.214931	5.89378	2.0945
FERMT2	TMEM238	0.378369	ND	-0.665951	0.420722	1.05138	0.938072
STXBP3	TTL	0.378363	ND	-0.282627	0.283067	4.3997	0.891516
RAB6A	MPDZ	0.378307	ND	-0.785837	0.367042	2.54487	1.67634
MYBL2	PMM1	0.378276	ND	-0.698168	0.279964	4.76274	0.795457
RAB6A	RNF2	0.378261	ND	-0.785837	0.367042	3.8038	0.705788
SNAPC3	RANBP6	0.378241	ND	-1.31541	0.228683	3.72566	0.748327
POU2AF1	LRP11	0.378199	ND	-0.00915173	0.242236	4.14807	1.25345
FERMT2	DSG3	0.378154	ND	-0.665951	0.420722	0.71557	1.62379
MYBL2	LOXL2	0.378096	ND	-0.698168	0.279964	4.11124	2.78891
ATP1B3	LRP11	0.378067	ND	-0.495275	0.280455	4.14807	1.25345
STX4	FAM219A	0.37805	ND	-0.265106	0.390224	3.24301	1.01845
STX4	SYNE1	0.378041	ND	-0.265106	0.390224	2.54464	1.53044
PFAS	GJA1	0.378034	ND	-0.444722	0.290419	3.08361	2.78187
ITGAV	CDC42BPG	0.378002	ND	-0.525757	0.46444	1.82643	1.58204
STX4	ANK2	0.377974	ND	-0.265106	0.390224	1.65976	1.48687
STX4	PHC2	0.377974	ND	-0.265106	0.390224	5.63163	0.914941
AFG3L2	RNMT	0.377952	ND	-1.07886	0.218868	4.30254	0.639921
WNK1	SALL2	0.377952	ND	-1.14957	0.337412	1.65312	1.62897
NAMPT	PFN2	0.37794	ND	-0.308397	0.363052	6.60362	2.0021
CFLAR	PPM1E	0.377931	ND	-0.714888	0.447657	0.710501	1.01044
ITGAV	MARVELD3	0.377884	ND	-0.525757	0.46444	1.69591	1.83736
CBFB	CD276	0.377839	ND	-0.26208	0.380703	5.29962	1.63974
STX4	CHCHD3	0.377827	ND	-0.265106	0.390224	6.29011	0.699376
EFR3A	DSTYK	0.377826	ND	-0.393263	0.375945	2.69911	0.748536
STX4	ZNF25	0.377812	ND	-0.265106	0.390224	1.53925	0.70943
SNAP23	RAMP2	0.377808	ND	-0.798306	0.445101	1.06891	1.37458
POU2AF1	MOV10	0.377784	ND	-0.00915173	0.242236	5.30112	0.939498
ITGAV	CDH3	0.377737	ND	-0.525757	0.46444	2.72263	2.80183
KLF5	MAP3K12	0.377734	ND	-0.294226	0.361327	3.27599	1.17887
EFR3A	ARHGEF11	0.377676	ND	-0.393263	0.375945	3.49977	0.879864
STX4	WDR47	0.377637	ND	-0.265106	0.390224	2.76925	0.730472
DDX39B	UBA52	0.377616	ND	-0.491292	0.270384	10.2583	0.542686
EGFR	EID2B	0.377602	ND	-0.0569817	0.309031	2.03292	0.806125
FERMT1	CHST10	0.377568	ND	-0.0775382	0.207247	2.69561	1.50673
CDS2	ADGRG1	0.377556	ND	-0.169899	0.256257	4.42286	2.53451
KLF5	TUBA1A	0.377527	ND	-0.294226	0.361327	6.07997	2.50342
GRHL2	AP1S2	0.377522	ND	-0.194295	0.250951	4.35701	1.44677
CDS2	HOOK2	0.377518	ND	-0.169899	0.256257	4.50208	1.05474
CDS2	CTAGE15	0.377512	ND	-0.169899	0.256257	0.516555	0.680131
ZEB2	PLS1	0.377505	ND	-0.276975	0.29014	3.39296	1.46409
SPI1	CDC42BPA	0.377463	ND	-0.101333	0.215201	3.40085	1.12091
ITGA3	C19orf12	0.377445	ND	-0.177934	0.227583	3.86726	0.765118
VRK1	DENND1C	0.377428	ND	-0.630885	0.321365	2.19548	1.83157
EGFR	ST3GAL3	0.377401	ND	-0.0569817	0.309031	3.17468	1.00131
TCF3	RALB	0.37737	ND	-0.0185787	0.214931	5.50426	0.955912
FERMT2	TMPRSS4	0.377355	ND	-0.665951	0.420722	1.71397	2.425
GRK2	VIM	0.377349	ND	-0.212108	0.214374	7.47154	3.76555
CHMP4B	FAM83G	0.37733	ND	-1.039	0.393409	2.85821	1.24974
NAA10	PAGE5	0.377311	ND	-1.72592	0.332428	0.917458	2.14018
NPAT	CWF19L2	0.377264	ND	-0.869487	0.213199	2.82206	0.612382
POU2AF1	ENAH	0.377225	ND	-0.00915173	0.242236	5.66918	1.70862
IRF4	EPHA2	0.3772	ND	-0.197798	0.352512	4.82352	2.15841
EFR3A	ARHGEF25	0.377197	ND	-0.393263	0.375945	2.72527	1.67574
CDS2	GRTP1	0.377194	ND	-0.169899	0.256257	2.49705	1.53594
STX4	MICU3	0.377183	ND	-0.265106	0.390224	0.929372	0.92803
EGFR	C19orf12	0.377112	ND	-0.0569817	0.309031	3.86726	0.765118
ATP1B3	MARCKS	0.377108	ND	-0.495275	0.280455	4.6169	1.70179
CDS2	HIP1R	0.377091	ND	-0.169899	0.256257	4.05214	1.10946
NDC80	METTL4	0.377083	ND	-1.39942	0.213398	3.36462	0.656453
RCL1	PUM3	0.377063	ND	-0.843855	0.214111	5.22336	0.781673
NAMPT	PTPN21	0.377056	ND	-0.308397	0.363052	2.28488	1.11986
CAP1	ZC3HC1	0.377016	ND	-0.698897	0.224997	4.22728	0.703203
CDS2	IL20RA	0.377012	ND	-0.169899	0.256257	0.825364	1.28688
ATP6V1G1	GPRASP2	0.377009	ND	-1.34318	0.278876	2.07485	1.19093
RAB10	DDR2	0.377004	ND	-0.534401	0.328247	1.83625	2.10445
BET1	PTCD1	0.376983	ND	-0.444185	0.15032	2.8215	0.567536
TP63	DCP1B	0.376972	ND	-0.102837	0.281268	2.69721	0.924036
TUBB4B	EHMT2	0.376969	ND	-0.293773	0.324834	5.14833	0.688415
CCND2	RAB13	0.376894	ND	-0.188123	0.300996	6.36685	1.72447
IRF4	EPHB4	0.376872	ND	-0.197798	0.352512	4.60095	1.56867
IRF4	ID1	0.376864	ND	-0.197798	0.352512	6.16791	2.18472
STX4	RAB11FIP2	0.37681	ND	-0.265106	0.390224	2.65431	0.6638
CBFB	PATJ	0.376788	ND	-0.26208	0.380703	2.7706	1.44654
ELMO2	GRHL2	0.376781	ND	-0.429706	0.299256	1.63008	2.11913
ATM	PTCHD4	0.376773	ND	-0.039945	0.215643	0.50831	0.901473
NAA10	MAGEC2	0.376765	ND	-1.72592	0.332428	0.998485	1.87762
PSMB5	ARHGAP30	0.376735	ND	-1.55527	0.388168	1.21469	1.70927
MYC	PIANP	0.376709	ND	-1.78718	0.401017	0.967215	1.20738
SNAP23	USP11	0.376684	ND	-0.798306	0.445101	5.02756	0.941093
PPAT	GJA1	0.376657	ND	-0.572081	0.306002	3.08361	2.78187
RAB6A	PIAS2	0.376647	ND	-0.785837	0.367042	3.0165	0.816648
GRHL2	ZNF546	0.376636	ND	-0.194295	0.250951	1.02335	0.577805
POU2AF1	DYNLT1	0.376628	ND	-0.00915173	0.242236	7.12224	0.880294
EGFR	IFFO1	0.376616	ND	-0.0569817	0.309031	2.02502	1.80687
CHMP4B	SERINC2	0.376593	ND	-1.039	0.393409	4.27623	2.16673
MZT1	DIS3	0.376592	ND	-0.658287	0.201479	4.17836	0.629057
RAB6A	EFNB3	0.376588	ND	-0.785837	0.367042	1.37647	1.41171
TFRC	LRP1	0.376578	ND	-1.04823	0.385088	3.57027	1.71406
ITGA3	ST3GAL2	0.376562	ND	-0.177934	0.227583	3.19313	1.13937
IRF4	PTGR1	0.376552	ND	-0.197798	0.352512	5.05942	2.23612
LMO2	CAMSAP2	0.376538	ND	-0.00337029	0.193364	3.75359	0.979302
NAMPT	SYDE1	0.376506	ND	-0.308397	0.363052	2.57872	1.83493
CDS2	CLDN3	0.3765	ND	-0.169899	0.256257	1.80962	2.22027
STX4	CYB5R3	0.376463	ND	-0.265106	0.390224	6.31314	0.850369
PRKAR1A	KDF1	0.376462	ND	-0.210961	0.295412	1.47453	1.72504
RAB6A	PMP22	0.376447	ND	-0.785837	0.367042	3.34259	2.3928
RAB6A	SDC3	0.376446	ND	-0.785837	0.367042	3.80693	1.83114
STX4	KIRREL1	0.376419	ND	-0.265106	0.390224	4.00005	2.30614
ADSL	DKK3	0.376401	ND	-1.06738	0.38783	3.57593	2.85853
TMEM189	WASL	0.376391	ND	-0.0919698	0.199223	3.90228	0.90765
STX4	SOX12	0.376373	ND	-0.265106	0.390224	3.15876	1.07024
GMPS	PDGFRB	0.376361	ND	-0.97795	0.368857	1.25659	1.69322
CHMP4B	SDR42E1	0.376358	ND	-1.039	0.393409	1.22916	1.34478
SDHB	LARP6	0.376338	ND	-0.625841	0.363091	3.87496	1.85569
ITGAV	PLCH2	0.376329	ND	-0.525757	0.46444	0.840026	1.32356
KLF5	KCTD7	0.376277	ND	-0.294226	0.361327	2.61951	0.85526
WDR1	KAT5	0.376263	ND	-0.958721	0.404798	4.92749	0.49637
IRF4	PTPN12	0.376172	ND	-0.197798	0.352512	5.18554	0.988828
TP53BP1	RRM2B	0.37617	ND	-0.205212	0.258509	3.67287	0.909188
IRF4	TSEN34	0.376131	ND	-0.197798	0.352512	5.42049	0.763206
MYC	TMEM169	0.376091	ND	-1.78718	0.401017	0.908341	1.04995
STX4	GDI1	0.376076	ND	-0.265106	0.390224	6.48085	0.854277
EGFR	MAP3K12	0.37606	ND	-0.0569817	0.309031	3.27599	1.17887
CDS2	EPB41L4B	0.376054	ND	-0.169899	0.256257	2.13766	1.39866
ARHGAP45	GNG12	0.376027	ND	-0.11239	0.194787	4.79611	1.98846
EGFR	NCDN	0.376021	ND	-0.0569817	0.309031	4.1087	0.735052
MYB	EXOC6B	0.375991	ND	-0.445742	0.269994	3.01447	0.982977
ATP1A1	GPR162	0.37598	ND	-1.37197	0.40194	1.30342	1.45758
STX4	THAP8	0.375952	ND	-0.265106	0.390224	2.05884	0.713035
EGFR	OSBPL6	0.375929	ND	-0.0569817	0.309031	1.71037	1.25849
RAB10	KATNAL1	0.375923	ND	-0.534401	0.328247	2.63971	1.0642
EGFR	DNAJC8	0.375875	ND	-0.0569817	0.309031	6.52129	0.572281
PSMC6	RPL36AL	0.375867	ND	-1.18933	0.206369	8.42113	0.546132
[truncated: 62,443 more rows]

## Sheet: TableS2
Table S2. Number of matched gene pairs between experimental evidences and computational predictions
		Experimental studies
		Shen et al.	Zhao et al.	Thompson et al.	Gonatopoulos- Pournatzis et al.
Computational studies	Liu et al.	0	0	0	0
	Wang et al.	0	0	0	0
	Kranthi et al.	0	0	0	1
	Ye et al.	0	0	0	0
	Szczurek et al.	0	0	0	0
	Srivas et al.	1	0	0	0
	Srihari et al.	1	0	0	0
	Jerby-Arnon et al.	0	0	0	0
	De Kegel et al.	0	0	14	20
	This study (C-score > 0.35*)	0	0	15	11
Experimental studies:
Shen et al. Combinatorial CRISPR-Cas9 screens for de novo mapping of genetic interactions. Nature methods vol. 14,6 (2017): 573-576. doi:10.1038/nmeth.4225
Zhao et al. Combinatorial CRISPR-Cas9 Metabolic Screens Reveal Critical Redox Control Points Dependent on the KEAP1-NRF2 Regulatory Axis. Mol Cell 69, 699-708 e697, doi:10.1016/j.molcel.2018.01.017 (2018)
Thompson et al. Combinatorial CRISPR screen identifies fitness effects of gene paralogues. Nature communications 12.1 (2021): 1-11.
Gonatopoulos-Pournatzis et al. Genetic interaction mapping and exon-resolution functional genomics with a hybrid Cas9–Cas12a platform. Nature biotechnology 38.5 (2020): 638-648.
Computational studies
Liu et al. Synthetic lethality-based identification of targets for anticancer drugs in the human signaling network. Scientific reports 8.1 (2018): 1-10.
Wang et al. Identification of potential synthetic lethal genes to p53 using a computational biology approach. BMC Med. Genomics 6, 30. (2013).
Kranthi et al. Identification of synthetic lethal pairs in biological systems through network information centrality. Molecular bioSystems 9, 2163-2167 (2013).
Ye et al. Ranking novel cancer driving synthetic lethal gene pairs using TCGA data. Oncotarget 7, 55352-55367 (2016).
Szczurek et al. Synthetic sickness or lethality points at candidate combination therapy targets in glioblastoma. Int. J. Cancer 133, 2123-2132. (2013).
Srivas et al. A Network of Conserved Synthetic Lethal Interactions for Exploration of Precision Cancer Therapy. Mol. Cell 63, 514-525 (2016).
Srihari et al. Inferring synthetic lethal interactions from mutual exclusivity of genetic events in cancer. Biol. Direct 10, 57. (2015).
Jerby-Arnon et al. Predicting cancer-specific vulnerability via data-driven detection of synthetic lethality. Cell 158, 1199-1209. (2014).
De Kegel et al. Comprehensive prediction of robust synthetic lethality between paralog pairs in cancer cell lines. Cell systems, S2405-4712(21)00329-X. (2021)
This study. *C-score > 0.35 (4103 genes) selected for a comparable total number of predictions with other prediction studies

## Sheet: TableS3
Table S3. List of combinatorial CRISPR-screened gene pairs in published literature
G1	G2	C-score	Buffering value	Genetic Interaction	Cell line	Source*	Duplicated or Non-duplicated
MCL1	BCL2L1	0.478715	1.07436	-0.345452	786O	3	D
MCL1	BCL2L1	0.478715	1.07436	-0.556034	786O	3	D
MCL1	BCL2L1	0.478715	-0.093319	-1.22377	A375	3	D
MCL1	BCL2L1	0.478715	-0.093319	-1.33751	A375	3	D
MCL1	BCL2L1	0.478715	1.0674	-1.58693	A549	3	D
MCL1	BCL2L1	0.478715	1.0674	-1.67891	A549	3	D
MCL1	BCL2L1	0.478715	1.07116	-1.18726	HT29	3	D
MCL1	BCL2L1	0.478715	1.07116	-2.1919	HT29	3	D
MCL1	BCL2L1	0.478715	0.236891	-1.09237	MELJUSO	3	D
MCL1	BCL2L1	0.478715	0.236891	-1.18475	MELJUSO	3	D
MCL1	BCL2L1	0.478715	0.84417	-0.822673	OVCAR8	3	D
MCL1	BCL2L1	0.478715	0.84417	-0.847662	OVCAR8	3	D
CDK4	CDK6	0.368962	0.374684	-1.351	A549	1	D
EGFR	PBRM1	0.334602	0.230051	-0.512	A549	1	ND
BCL2	MET	0.330919	0.895	2.073	A549	1	ND
EGFR	ATM	0.322499	0.254515	-0.202	A549	1	ND
EGFR	TYMS	0.320543	0.639677	-1.765	A549	1	ND
ADSS	YAP1	0.316521	0.684067	3.61	DLD1	2	ND
ADSS	YAP1	0.316521	0.291144	6.74	HT29	2	ND
ADSS	YAP1	0.316521	-0.0576527	4.09	RKO	2	ND
RAB10	CHST14	0.312622	0.271696	-1.79	DLD1	2	ND
RAB10	CHST14	0.312622	-0.762925	5.07	HT29	2	ND
RAB10	CHST14	0.312622	-0.970264	2.31	RKO	2	ND
EGFR	PARP1	0.309732	-0.0659385	-1.136	A549	1	ND
ADSS	TEAD2	0.307909	0.619414	0.09	DLD1	2	ND
ADSS	TEAD2	0.307909	1.20288	0.86	HT29	2	ND
ADSS	TEAD2	0.307909	0.766317	1.65	RKO	2	ND
CHEK1	MET	0.301804	1.29005	-3.057	A549	1	ND
WNK1	TEAD2	0.298224	0.73382	-0.52	DLD1	2	ND
WNK1	TEAD2	0.298224	1.42505	-1.62	HT29	2	ND
WNK1	TEAD2	0.298224	0.907856	1.04	RKO	2	ND
EGFR	ARID1A	0.296144	-0.50113	0.281	A549	1	ND
ALDOA	ALDOC	0.292543	-0.445672	-2.41851	A549	4	D
CDK6	CDKN2A	0.289558	-0.137466	-1.152	A549	1	ND
BCL2	ERBB2	0.288591	0.248088	-0.458	A549	1	ND
ENO1	ENO2	0.285375	0.437653	-0.941205	A549	4	D
EGFR	MLH1	0.282316	0.968605	1.592	A549	1	ND
EGFR	KDM5C	0.279323	0.142811	-1.3	A549	1	ND
KRAS	SMAD4	0.278955	0.50346	1.6	DLD1	2	ND
KRAS	SMAD4	0.278955	-1.60227	1.05	HT29	2	ND
KRAS	SMAD4	0.278955	0.0244893	1.11	RKO	2	ND
EGFR	ABL1	0.2788	0.378618	-0.265	A549	1	ND
CDK6	ERBB2	0.278615	0.534851	-1.937	A549	1	ND
BCL2	EGFR	0.273159	1.24043	-1.16	A549	1	ND
BCL2	SRC	0.273137	1.35488	0.045	A549	1	ND
BCL2	BCL2L1	0.272531	1.02896	-0.331563	786O	3	D
BCL2	BCL2L1	0.272531	1.02896	-0.440087	786O	3	D
BCL2	BCL2L1	0.272531	-0.0893752	-0.761452	A375	3	D
BCL2	BCL2L1	0.272531	-0.0893752	-0.699358	A375	3	D
BCL2	BCL2L1	0.272531	1.02229	-1.17789	A549	3	D
BCL2	BCL2L1	0.272531	1.02229	-1.2005	A549	3	D
BCL2	BCL2L1	0.272531	1.02589	-0.496188	HT29	3	D
BCL2	BCL2L1	0.272531	1.02589	-0.721513	HT29	3	D
BCL2	BCL2L1	0.272531	0.22688	-0.664733	MELJUSO	3	D
BCL2	BCL2L1	0.272531	0.22688	-0.598124	MELJUSO	3	D
BCL2	BCL2L1	0.272531	0.808494	-0.484752	OVCAR8	3	D
BCL2	BCL2L1	0.272531	0.808494	-0.465354	OVCAR8	3	D
EGFR	RRM2	0.270896	0.618201	-1.75	A549	1	ND
EGFR	SMAD4	0.27021	0.996421	-2.857	A549	1	ND
EGFR	HDAC6	0.266683	0.214736	-0.689	A549	1	ND
EGFR	SETD2	0.26512	0.905346	-0.399	A549	1	ND
EGFR	BRD4	0.263695	-1.15648	-0.261	A549	1	ND
EGFR	APC	0.261889	1.22186	-1.491	A549	1	ND
CHEK1	EGFR	0.261412	1.6942	-0.073	A549	1	ND
CTNNB1	UBE2L6	0.258331	0.501565	1.22	DLD1	2	ND
CTNNB1	UBE2L6	0.258331	-2.92367	-1.25	HT29	2	ND
CTNNB1	UBE2L6	0.258331	0.0492205	0.44	RKO	2	ND
EGFR	HDAC2	0.254639	0.046377	-0.548	A549	1	ND
EGFR	DHFR	0.253058	1.00661	-1.328	A549	1	ND
AKT1	AKT3	0.252784	1.56051	-0.478324	786O	3	D
AKT1	AKT3	0.252784	1.56051	-0.463399	786O	3	D
AKT1	AKT3	0.252784	1.55974	-0.761467	A375	3	D
AKT1	AKT3	0.252784	1.55974	-0.634429	A375	3	D
AKT1	AKT3	0.252784	1.34658	-0.849192	A549	3	D
AKT1	AKT3	0.252784	1.34658	-1.15939	A549	3	D
AKT1	AKT3	0.252784	-0.435395	-0.794495	HT29	3	D
AKT1	AKT3	0.252784	-0.435395	-0.666019	HT29	3	D
AKT1	AKT3	0.252784	1.11342	-0.439782	MELJUSO	3	D
AKT1	AKT3	0.252784	1.11342	-0.44977	MELJUSO	3	D
AKT1	AKT3	0.252784	1.59078	-0.571368	OVCAR8	3	D
AKT1	AKT3	0.252784	1.59078	-0.484557	OVCAR8	3	D
FERMT1	ARNT	0.252007	-0.413331	1.2	DLD1	2	ND
FERMT1	ARNT	0.252007	-0.372961	3.06	HT29	2	ND
FERMT1	ARNT	0.252007	-0.868921	0.86	RKO	2	ND
UBC	UBB	0.249773	0.224547	-0.337298	786O	3	D
UBC	UBB	0.249773	0.224547	-0.299789	786O	3	D
UBC	UBB	0.249773	0.510314	-0.66239	A375	3	D
UBC	UBB	0.249773	0.510314	-0.668961	A375	3	D
UBC	UBB	0.249773	0.687134	-0.962852	A549	3	D
UBC	UBB	0.249773	0.687134	-1.2021	A549	3	D
UBC	UBB	0.249773	-0.293472	-0.697411	HT29	3	D
UBC	UBB	0.249773	-0.293472	-0.680677	HT29	3	D
UBC	UBB	0.249773	1.07812	-0.395876	MELJUSO	3	D
UBC	UBB	0.249773	1.07812	-0.4004	MELJUSO	3	D
UBC	UBB	0.249773	-5.7544	-0.476995	OVCAR8	3	D
UBC	UBB	0.249773	-5.7544	-0.45347	OVCAR8	3	D
RRM2	ERBB2	0.249253	0.401441	-3.151	A549	1	ND
EGFR	BRAF	0.246983	-0.423586	-3.225	A549	1	ND
RAB10	TUBG1	0.246096	-0.15417	0.57	DLD1	2	ND
RAB10	TUBG1	0.246096	0.0413652	2.76	HT29	2	ND
RAB10	TUBG1	0.246096	-1.1621	3.46	RKO	2	ND
MED12	CHST14	0.242979	-0.94704	0.01	HT29	2	ND
MED12	CHST14	0.242979	-1.20442	2.35	RKO	2	ND
ENO1	ENO3	0.241945	2.88138	-4.05041	A549	4	D
EGFR	CDK4	0.241643	0.369172	-0.366	A549	1	ND
TCF7L2	SMAD4	0.241176	0.387362	-2.12	DLD1	2	ND
TCF7L2	SMAD4	0.241176	-1.23279	-1.92	HT29	2	ND
TCF7L2	SMAD4	0.241176	0.0188421	2.76	RKO	2	ND
MED12	SOCS3	0.240089	-1.29583	-0.09	HT29	2	ND
MED12	SOCS3	0.240089	-0.121472	1.79	RKO	2	ND
EGFR	MTOR	0.238658	-0.952565	0.294	A549	1	ND
ADSS	CHST14	0.238297	0.319313	-0.43	DLD1	2	ND
ADSS	CHST14	0.238297	-0.896634	-0.21	HT29	2	ND
ADSS	CHST14	0.238297	-1.14031	0.05	RKO	2	ND
EGFR	MSH6	0.235126	2.09059	-0.863	A549	1	ND
RAB10	ARNT	0.233846	-0.705493	-0.84	DLD1	2	ND
RAB10	ARNT	0.233846	-0.636587	5.29	HT29	2	ND
RAB10	ARNT	0.233846	-1.48311	-0.66	RKO	2	ND
MED12	TEAD2	0.233232	1.70529	0.28	HT29	2	ND
MED12	TEAD2	0.233232	1.08639	2.63	RKO	2	ND
EGFR	PDGFRA	0.231944	0.175224	-1.909	A549	1	D
BCL2L2	BCL2L1	0.231929	0.90059	-0.265748	786O	3	D
BCL2L2	BCL2L1	0.231929	0.90059	-0.435021	786O	3	D
BCL2L2	BCL2L1	0.231929	-0.078225	-1.03662	A375	3	D
BCL2L2	BCL2L1	0.231929	-0.078225	-0.964083	A375	3	D
BCL2L2	BCL2L1	0.231929	0.89475	-0.931875	A549	3	D
BCL2L2	BCL2L1	0.231929	0.89475	-1.23891	A549	3	D
BCL2L2	BCL2L1	0.231929	0.897905	-1.1311	HT29	3	D
BCL2L2	BCL2L1	0.231929	0.897905	-1.25117	HT29	3	D
BCL2L2	BCL2L1	0.231929	0.198575	-0.879511	MELJUSO	3	D
BCL2L2	BCL2L1	0.231929	0.198575	-0.815998	MELJUSO	3	D
BCL2L2	BCL2L1	0.231929	0.707629	-0.704258	OVCAR8	3	D
BCL2L2	BCL2L1	0.231929	0.707629	-0.714629	OVCAR8	3	D
RAB10	BRD4	0.231303	-0.224943	1.26	DLD1	2	ND
RAB10	BRD4	0.231303	-0.402868	0.62	HT29	2	ND
RAB10	BRD4	0.231303	0.914444	-1.09	RKO	2	ND
CTNNB1	SMAD4	0.230713	0.543646	1.57	DLD1	2	ND
CTNNB1	SMAD4	0.230713	-1.73016	-0.81	HT29	2	ND
CTNNB1	SMAD4	0.230713	0.026444	1.86	RKO	2	ND
ERBB2	ATM	0.229867	0.3004	-2.419	A549	1	ND
ADSS	TEAD4	0.229623	1.13382	2.95	DLD1	2	ND
ADSS	TEAD4	0.229623	0.756973	-4.34	HT29	2	ND
ADSS	TEAD4	0.229623	0.428814	-0.77	RKO	2	ND
SMARCA4	JAK2	0.228042	1.05499	0.314	A549	1	ND
EGFR	VHL	0.227735	-0.0103985	-1.324	A549	1	ND
EGFR	PIK3R1	0.227553	-0.172185	-0.013	A549	1	ND
EGFR	KMT2D	0.225659	-0.451855	-0.625	A549	1	ND
ADSS	RXRA	0.225461	0.597418	1.4	DLD1	2	ND
ADSS	RXRA	0.225461	1.83082	-1.61	HT29	2	ND
ADSS	RXRA	0.225461	-0.461243	0.4	RKO	2	ND
TCF7L2	CHST14	0.223516	0.292197	1.27	DLD1	2	ND
TCF7L2	CHST14	0.223516	-0.820492	-3.3	HT29	2	ND
TCF7L2	CHST14	0.223516	-1.04348	-1.43	RKO	2	ND
MED12	TGFB1	0.222249	-1.11081	0.07	HT29	2	ND
MED12	TGFB1	0.222249	0.830811	1.48	RKO	2	ND
ERBB2	HDAC6	0.222075	0.216938	-0.981	A549	1	ND
BRAF	FGFR2	0.221773	0.136588	-0.776	A549	1	ND
EGFR	KIT	0.22043	-0.013294	0.637	A549	1	D
EGFR	AKT1	0.219796	-0.364112	-1.227	A549	1	ND
MCL1	UBC	0.219162	3.04808	-0.377715	786O	3	ND
MCL1	UBC	0.219162	3.04808	-0.320869	786O	3	ND
MCL1	UBC	0.219162	0.436644	-0.669152	A375	3	ND
MCL1	UBC	0.219162	0.436644	-0.668851	A375	3	ND
MCL1	UBC	0.219162	1.48695	-0.963355	A549	3	ND
MCL1	UBC	0.219162	1.48695	-1.03196	A549	3	ND
MCL1	UBC	0.219162	0.980698	-0.812885	HT29	3	ND
MCL1	UBC	0.219162	0.980698	-0.818866	HT29	3	ND
MCL1	UBC	0.219162	1.96251	-0.401771	MELJUSO	3	ND
MCL1	UBC	0.219162	1.96251	-0.459035	MELJUSO	3	ND
MCL1	UBC	0.219162	3.28113	-0.43445	OVCAR8	3	ND
MCL1	UBC	0.219162	3.28113	-0.40145	OVCAR8	3	ND
SMARCB1	SMO	0.218829	2.30086	-2.486	A549	1	ND
FERMT1	RBM10	0.218507	0.373248	-1.47	DLD1	2	ND
FERMT1	RBM10	0.218507	0.909696	-1.12	HT29	2	ND
FERMT1	RBM10	0.218507	-0.97024	0.5	RKO	2	ND
BCL9L	CHST14	0.218477	0.231629	-0.25	DLD1	2	ND
BCL9L	CHST14	0.218477	-0.650415	-0.61	HT29	2	ND
BCL9L	CHST14	0.218477	-0.827177	0.24	RKO	2	ND
DHFR	PDGFRA	0.216473	0.181802	-1.253	A549	1	ND
ERBB2	PBRM1	0.214434	0.301992	0.359	A549	1	ND
CCNT1	LAD1	0.214131	2.00671	1.12	DLD1	2	ND
CCNT1	LAD1	0.214131	2.30753	-2.04	HT29	2	ND
CCNT1	LAD1	0.214131	-0.0323217	0.2	RKO	2	ND
EGFR	BRCA1	0.214086	2.06923	0.128	A549	1	ND
PIK3CA	BTK	0.213108	0.0336568	0.559	A549	1	ND
RRM2	MET	0.211947	1.95295	-0.01	A549	1	ND
MED12	YAP1	0.21185	0.471175	-1.06	HT29	2	ND
MED12	YAP1	0.21185	-0.0933026	2.62	RKO	2	ND
WNK1	MTCH2	0.210001	2.07276	2.13	DLD1	2	ND
WNK1	MTCH2	0.210001	1.31305	-1.49	HT29	2	ND
WNK1	MTCH2	0.210001	-0.833533	-3.43	RKO	2	ND
MED12	TSC22D2	0.209333	-0.202803	-0.63	HT29	2	ND
MED12	TSC22D2	0.209333	0.307964	-0.93	RKO	2	ND
FERMT1	CHST14	0.207827	0.258042	-1.94	DLD1	2	ND
FERMT1	CHST14	0.207827	-0.724585	-13.76	HT29	2	ND
FERMT1	CHST14	0.207827	-0.921504	1.34	RKO	2	ND
BRCA1	BTK	0.207583	0.0240558	-0.408	A549	1	ND
CCNT1	RXRA	0.206995	0.450636	4.98	DLD1	2	ND
CCNT1	RXRA	0.206995	1.381	-2.33	HT29	2	ND
CCNT1	RXRA	0.206995	-0.347918	-0.36	RKO	2	ND
ERBB2	SMAD4	0.205294	1.10332	-0.749	A549	1	ND
CTNNB1	PIK3CA	0.205159	-1.03713	1.46	DLD1	2	ND
CTNNB1	PIK3CA	0.205159	-0.100083	-1.27	HT29	2	ND
CTNNB1	PIK3CA	0.205159	0.0598937	-0.38	RKO	2	ND
EGFR	CHEK2	0.204832	-0.407678	-0.295	A549	1	ND
SMARCB1	RPS6KB1	0.204496	2.07213	-0.729	A549	1	ND
GATA3	CASP8	0.204309	1.25947	1.002	A549	1	ND
PIK3CA	HDAC6	0.204002	0.262827	-3.186	A549	1	ND
FERMT1	SMAD4	0.202385	0.379036	2	DLD1	2	ND
FERMT1	SMAD4	0.202385	-1.20629	3.05	HT29	2	ND
FERMT1	SMAD4	0.202385	0.0184371	1.4	RKO	2	ND
BCL2	CDH1	0.202114	0.86411	-0.084	A549	1	ND
GATA3	BTK	0.200825	0.0295654	-1.751	A549	1	ND
RAB10	LEF1	0.200778	2.91954	-1.16	DLD1	2	ND
RAB10	LEF1	0.200778	-0.206263	-1.07	HT29	2	ND
RAB10	LEF1	0.200778	2.68361	3.62	RKO	2	ND
WNK1	TEAD4	0.200652	1.48883	0.49	DLD1	2	ND
WNK1	TEAD4	0.200652	0.993992	1.28	HT29	2	ND
WNK1	TEAD4	0.200652	0.563081	-2.02	RKO	2	ND
ERBB2	PDGFRA	0.199516	0.17137	-0.861	A549	1	D
KRAS	ARNT	0.19937	-0.956508	2.72	DLD1	2	ND
KRAS	ARNT	0.19937	-0.863086	1.2	HT29	2	ND
KRAS	ARNT	0.19937	-2.01081	0.04	RKO	2	ND
IGF1R	JAK2	0.19907	1.25727	-2.656	A549	1	ND
VHL	JAK2	0.198509	1.2955	-1.751	A549	1	ND
ADSS	CTNNB1	0.197836	1.06607	2.26	DLD1	2	ND
ADSS	CTNNB1	0.197836	-0.600793	0.62	HT29	2	ND
ADSS	CTNNB1	0.197836	-0.054931	-0.87	RKO	2	ND
EGFR	ARID2	0.196774	2.33725	-1.268	A549	1	ND
PIK3CA	TGFB1	0.196679	0.00954436	2.02	DLD1	2	ND
PIK3CA	TGFB1	0.196679	-1.15284	1.37	HT29	2	ND
PIK3CA	TGFB1	0.196679	0.862247	6.33	RKO	2	ND
CHEK1	MAP2K1	0.195398	1.57049	-0.36	A549	1	ND
CHEK1	MAP2K1	0.195398	2.48465	-0.407823	786O	3	ND
CHEK1	MAP2K1	0.195398	2.48465	-0.493637	786O	3	ND
CHEK1	MAP2K1	0.195398	0.982027	-0.460834	A375	3	ND
CHEK1	MAP2K1	0.195398	0.982027	-0.804493	A375	3	ND
CHEK1	MAP2K1	0.195398	1.57049	-0.898754	A549	3	ND
CHEK1	MAP2K1	0.195398	1.57049	-1.04917	A549	3	ND
CHEK1	MAP2K1	0.195398	2.12697	-0.255152	HT29	3	ND
CHEK1	MAP2K1	0.195398	2.12697	-0.626377	HT29	3	ND
CHEK1	MAP2K1	0.195398	1.10827	-0.347591	MELJUSO	3	ND
CHEK1	MAP2K1	0.195398	1.10827	-0.419172	MELJUSO	3	ND
CHEK1	MAP2K1	0.195398	1.60635	-0.441754	OVCAR8	3	ND
CHEK1	MAP2K1	0.195398	1.60635	-0.432872	OVCAR8	3	ND
BCL2L1	ARNT	0.195385	-1.24452	0.49	DLD1	2	ND
BCL2L1	ARNT	0.195385	-1.12297	0.98	HT29	2	ND
BCL2L1	ARNT	0.195385	-2.61627	0.07	RKO	2	ND
ERBB2	TYMS	0.194686	0.886025	-1.4	A549	1	ND
KRAS	CHST14	0.193921	0.506299	-0.8	DLD1	2	ND
KRAS	CHST14	0.193921	-1.42169	-0.78	HT29	2	ND
KRAS	CHST14	0.193921	-1.80806	0.96	RKO	2	ND
KRAS	RBM10	0.193869	0.770182	3.16	DLD1	2	ND
KRAS	RBM10	0.193869	1.87712	0.22	HT29	2	ND
KRAS	RBM10	0.193869	-2.00205	1.31	RKO	2	ND
FERMT1	POLD1	0.193207	0.525786	0.04	DLD1	2	ND
FERMT1	POLD1	0.193207	1.22156	-1.58	HT29	2	ND
FERMT1	POLD1	0.193207	1.49742	-1.22	RKO	2	ND
ADSS	BCL9L	0.193176	0.573689	-0.36	DLD1	2	ND
ADSS	BCL9L	0.193176	1.80619	-1.65	HT29	2	ND
ADSS	BCL9L	0.193176	-1.37161	0.4	RKO	2	ND
MTOR	CDH1	0.193167	0.892818	1.329	A549	1	ND
EGFR	JAK2	0.192944	1.19015	0.221	A549	1	ND
CDK6	HSP90AA1	0.192643	3.78639	0.356	A549	1	ND
ZNF217	TEAD4	0.191908	1.71161	1.15	DLD1	2	ND
ZNF217	TEAD4	0.191908	1.14272	-5.19	HT29	2	ND
ZNF217	TEAD4	0.191908	0.647336	-4.31	RKO	2	ND
ERBB2	CDK4	0.191704	0.391476	-3.326	A549	1	ND
KMT2D	PBRM1	0.191141	0.399972	-1.416	A549	1	ND
ERBB2	ABL1	0.191021	0.464886	-1.378	A549	1	ND
HNF1B	PIK3CA	0.19101	-1.26875	2.88	DLD1	2	ND
HNF1B	PIK3CA	0.19101	-0.122435	9.05	HT29	2	ND
HNF1B	PIK3CA	0.19101	0.0732698	1.89	RKO	2	ND
BRAF	FGFR3	0.190691	0.438867	-0.016	A549	1	ND
MED12	TUBG1	0.19008	0.0514786	1.28	HT29	2	ND
MED12	TUBG1	0.19008	-1.44622	6.11	RKO	2	ND
TCF7L2	UBE2L6	0.189153	0.509147	0.58	DLD1	2	ND
TCF7L2	UBE2L6	0.189153	-2.96787	-0.18	HT29	2	ND
TCF7L2	UBE2L6	0.189153	0.0499645	-1.51	RKO	2	ND
BRAF	ARID2	0.188915	2.68047	-0.773	A549	1	ND
BCL2L1	AKT1	0.188653	0.088991	-0.286884	786O	3	ND
BCL2L1	AKT1	0.188653	0.088991	-0.385384	786O	3	ND
BCL2L1	AKT1	0.188653	0.221184	-0.650258	A375	3	ND
BCL2L1	AKT1	0.188653	0.221184	-0.673076	A375	3	ND
BCL2L1	AKT1	0.188653	-0.664142	-0.949629	A549	3	ND
BCL2L1	AKT1	0.188653	-0.664142	-0.783716	A549	3	ND
BCL2L1	AKT1	0.188653	1.32559	-0.908273	HT29	3	ND
BCL2L1	AKT1	0.188653	1.32559	-0.689995	HT29	3	ND
BCL2L1	AKT1	0.188653	2.54211	-0.514614	MELJUSO	3	ND
BCL2L1	AKT1	0.188653	2.54211	-0.364069	MELJUSO	3	ND
BCL2L1	AKT1	0.188653	1.216	-0.418386	OVCAR8	3	ND
BCL2L1	AKT1	0.188653	1.216	-0.496625	OVCAR8	3	ND
WNK1	RBM10	0.188381	0.704851	0.33	DLD1	2	ND
WNK1	RBM10	0.188381	1.71789	-0.44	HT29	2	ND
WNK1	RBM10	0.188381	-1.83223	-0.76	RKO	2	ND
FNTA	BCL2	0.188169	-0.13616	-1.032	A549	1	ND
ENO1	PFKM	0.188065	0.132371	-2.63295	A549	4	ND
PIK3CA	ATM	0.187735	0.409354	-0.193	A549	1	ND
DHFR	ABL1	0.187027	0.54653	0.172	A549	1	ND
EGFR	SMARCA4	0.186164	-4.96871	-0.588	A549	1	ND
ARID2	SRC	0.185884	2.55247	-1.561	A549	1	ND
WARS	SOCS3	0.185774	-0.604598	1.6	DLD1	2	ND
WARS	SOCS3	0.185774	-0.992401	0.36	HT29	2	ND
WARS	SOCS3	0.185774	-0.0930283	0.55	RKO	2	ND
KDM5C	SMO	0.185525	2.07141	-2.029	A549	1	ND
RRM2	SRC	0.185222	2.7923	-0.129	A549	1	ND
DHFR	SMO	0.184882	2.62127	-2.271	A549	1	ND
HDAC1	HDAC2	0.184378	0.0447208	1.096	A549	1	D
ZNF217	TCF7L2	0.183949	3.57548	-1.19	DLD1	2	ND
ZNF217	TCF7L2	0.183949	3.9129	-1.01	HT29	2	ND
ZNF217	TCF7L2	0.183949	0.181453	-0.72	RKO	2	ND
PEX1	GSK3A	0.183785	0.249512	0.07	DLD1	2	ND
PEX1	GSK3A	0.183785	0.959395	-3.82	HT29	2	ND
PEX1	GSK3A	0.183785	-0.85724	-0.28	RKO	2	ND
BRAF	RPS6KB1	0.183558	2.52181	-2.025	A549	1	ND
BCL2	BCL2L2	0.183338	-0.61353	-0.29813	786O	3	D
BCL2	BCL2L2	0.183338	-0.61353	-0.443694	786O	3	D
BCL2	BCL2L2	0.183338	0.792307	-0.680166	A375	3	D
BCL2	BCL2L2	0.183338	0.792307	-0.674317	A375	3	D
BCL2	BCL2L2	0.183338	-0.508929	-0.956273	A549	3	D
BCL2	BCL2L2	0.183338	-0.508929	-0.94736	A549	3	D
BCL2	BCL2L2	0.183338	0.432161	-0.681474	HT29	3	D
BCL2	BCL2L2	0.183338	0.432161	-0.733585	HT29	3	D
BCL2	BCL2L2	0.183338	0.938848	-0.414522	MELJUSO	3	D
BCL2	BCL2L2	0.183338	0.938848	-0.480354	MELJUSO	3	D
BCL2	BCL2L2	0.183338	0.74159	-0.47513	OVCAR8	3	D
BCL2	BCL2L2	0.183338	0.74159	-0.448253	OVCAR8	3	D
WEE1	MET	0.182701	1.83556	-0.776	A549	1	ND
VHL	CHEK1	0.182321	0.542809	-3.954	A549	1	ND
RAB10	GSK3A	0.179765	0.444949	-2.48	DLD1	2	ND
RAB10	GSK3A	0.179765	1.71087	1.97	HT29	2	ND
RAB10	GSK3A	0.179765	-1.5287	-0.32	RKO	2	ND
EGFR	RPS6KB1	0.179686	2.33973	-0.789	A549	1	ND
BRAF	VHL	0.179525	-0.0145238	-2.499	A549	1	ND
MED12	BCL9L	0.179289	2.06141	-5.29	HT29	2	ND
MED12	BCL9L	0.179289	-1.56542	1.72	RKO	2	ND
FERMT1	WNK1	0.178714	0.886702	0.36	DLD1	2	ND
FERMT1	WNK1	0.178714	0.536884	5.94	HT29	2	ND
FERMT1	WNK1	0.178714	-0.719641	-0.87	RKO	2	ND
HNF1B	BRD4	0.178575	-0.344049	0.49	DLD1	2	ND
HNF1B	BRD4	0.178575	-0.616186	4.25	HT29	2	ND
HNF1B	BRD4	0.178575	1.39864	-2.79	RKO	2	ND
FNTA	BTK	0.178449	0.0298949	-2.597	A549	1	ND
BRD4	SOCS3	0.17833	-0.780641	-0.77	DLD1	2	ND
BRD4	SOCS3	0.17833	-1.28136	0.68	HT29	2	ND
BRD4	SOCS3	0.17833	-0.120116	2.62	RKO	2	ND
FERMT1	TUBG1	0.177937	-0.134625	0.04	DLD1	2	ND
FERMT1	TUBG1	0.177937	0.0361211	-3.13	HT29	2	ND
FERMT1	TUBG1	0.177937	-1.01477	-1.85	RKO	2	ND
ENO1	MDH1	0.1777	2.5556	-1.32407	A549	4	ND
TCF7L2	ARNT	0.17758	-0.714347	2.48	DLD1	2	ND
TCF7L2	ARNT	0.17758	-0.644576	-0.12	HT29	2	ND
TCF7L2	ARNT	0.17758	-1.50173	0.07	RKO	2	ND
ARID2	SMO	0.177545	2.44116	-0.596	A549	1	ND
CTNNB1	CHST14	0.177276	0.503605	-0.91	DLD1	2	ND
CTNNB1	CHST14	0.177276	-1.41413	-2.42	HT29	2	ND
CTNNB1	CHST14	0.177276	-1.79844	0.78	RKO	2	ND
WNK1	ARNT	0.1764	-0.961356	-0.18	DLD1	2	ND
WNK1	ARNT	0.1764	-0.86746	0.36	HT29	2	ND
WNK1	ARNT	0.1764	-2.021	-0.46	RKO	2	ND
CDK9	CDH1	0.175606	0.789453	-0.564	A549	1	ND
CCNT1	SRC	0.175288	0.743728	-0.91	DLD1	2	ND
CCNT1	SRC	0.175288	2.25287	-2.47	HT29	2	ND
CCNT1	SRC	0.175288	0.790557	-0.57	RKO	2	ND
ADSS	SRC	0.175279	1.07315	0.8	DLD1	2	ND
ADSS	SRC	0.175279	3.25074	-0.64	HT29	2	ND
ADSS	SRC	0.175279	1.14072	-0.01	RKO	2	ND
CDK6	KDM6A	0.174971	1.08323	0.718	A549	1	ND
BCL9L	IGFBP3	0.174496	-0.226585	-0.14	DLD1	2	ND
BCL9L	IGFBP3	0.174496	-0.516402	-0.65	HT29	2	ND
BCL9L	IGFBP3	0.174496	-0.553053	0.66	RKO	2	ND
KMT2D	ABL1	0.173548	0.60521	0.9	A549	1	ND
FERMT1	YAF2	0.173469	-0.723717	1.61	DLD1	2	ND
FERMT1	YAF2	0.173469	-0.596604	1.76	HT29	2	ND
FERMT1	YAF2	0.173469	1.98786	-0.52	RKO	2	ND
TCF7L2	IGFBP3	0.173446	-0.294197	0.92	DLD1	2	ND
TCF7L2	IGFBP3	0.173446	-0.670493	-0.99	HT29	2	ND
TCF7L2	IGFBP3	0.173446	-0.718081	-0.85	RKO	2	ND
PIK3CA	CEP250	0.172728	-0.523497	0.75	DLD1	2	ND
PIK3CA	CEP250	0.172728	0.143706	-2.09	HT29	2	ND
PIK3CA	CEP250	0.172728	1.95491	-1.96	RKO	2	ND
SLC25A1	SRC	0.172437	0.765493	-0.71	DLD1	2	ND
SLC25A1	SRC	0.172437	2.31879	-1.31	HT29	2	ND
SLC25A1	SRC	0.172437	0.813692	-1.28	RKO	2	ND
ZNF217	SRC	0.172433	1.37248	1.36	DLD1	2	ND
ZNF217	SRC	0.172433	4.15745	-3.16	HT29	2	ND
ZNF217	SRC	0.172433	1.4589	-2.13	RKO	2	ND
ADSS	IGFBP3	0.172254	-0.345132	-1	DLD1	2	ND
ADSS	IGFBP3	0.172254	-0.786576	-0.35	HT29	2	ND
ADSS	IGFBP3	0.172254	-0.842403	-0.25	RKO	2	ND
TYMS	ABL1	0.171899	0.996687	-0.547	A549	1	ND
CDK6	MTOR	0.171694	-1.85634	-1.158	A549	1	ND
WARS	FERMT1	0.171563	2.07995	3.48	DLD1	2	ND
WARS	FERMT1	0.171563	3.08415	7.21	HT29	2	ND
WARS	FERMT1	0.171563	1.78661	2.37	RKO	2	ND
ENO1	PDHB	0.171548	1.49927	-0.0788194	A549	4	ND
CTNNB1	ARNT	0.171243	-1.00341	-0.04	DLD1	2	ND
CTNNB1	ARNT	0.171243	-0.905403	1.36	HT29	2	ND
CTNNB1	ARNT	0.171243	-2.1094	-0.96	RKO	2	ND
WEE1	EGFR	0.17093	2.24459	0.474	A549	1	ND
HK2	HK1	0.170427	-0.00497557	0.885244	A549	4	D
BRCA2	RB1	0.169845	0.822916	-0.188	A549	1	ND
EGFR	SMARCB1	0.169708	0.0567776	-1.35	A549	1	ND
PIK3CA	TYMS	0.169515	1.13251	-0.609	A549	1	ND
WNK1	CTNNB1	0.169476	1.42795	0.23	DLD1	2	ND
WNK1	CTNNB1	0.169476	-0.804734	-2.28	HT29	2	ND
WNK1	CTNNB1	0.169476	-0.0735774	-1.48	RKO	2	ND
WNK1	TCF7L2	0.169341	3.51696	1.86	DLD1	2	ND
WNK1	TCF7L2	0.169341	3.84885	-0.62	HT29	2	ND
WNK1	TCF7L2	0.169341	0.178483	-5.21	RKO	2	ND
AKT2	AKT3	0.169089	2.09887	-0.421003	786O	3	D
AKT2	AKT3	0.169089	2.09887	-0.480134	786O	3	D
AKT2	AKT3	0.169089	2.09784	-0.687454	A375	3	D
AKT2	AKT3	0.169089	2.09784	-0.73777	A375	3	D
AKT2	AKT3	0.169089	1.81114	-0.892641	A549	3	D
AKT2	AKT3	0.169089	1.81114	-0.876575	A549	3	D
AKT2	AKT3	0.169089	-0.585601	-0.844619	HT29	3	D
AKT2	AKT3	0.169089	-0.585601	-0.649838	HT29	3	D
AKT2	AKT3	0.169089	1.49754	-0.506859	MELJUSO	3	D
AKT2	AKT3	0.169089	1.49754	-0.522905	MELJUSO	3	D
AKT2	AKT3	0.169089	2.13959	-0.54326	OVCAR8	3	D
AKT2	AKT3	0.169089	2.13959	-0.54441	OVCAR8	3	D
G6PD	FBP1	0.168867	0	-1.11549	A549	4	ND
RAB10	WNK1	0.168571	1.48889	0.1	DLD1	2	ND
RAB10	WNK1	0.168571	0.901501	2.04	HT29	2	ND
RAB10	WNK1	0.168571	-1.20837	-2.29	RKO	2	ND
MCL1	MAP2K1	0.168495	4.02556	-0.341877	786O	3	ND
MCL1	MAP2K1	0.168495	4.02556	-0.393967	786O	3	ND
MCL1	MAP2K1	0.168495	1.59105	-0.701729	A375	3	ND
MCL1	MAP2K1	0.168495	1.59105	-0.73751	A375	3	ND
MCL1	MAP2K1	0.168495	2.54447	-0.801912	A549	3	ND
MCL1	MAP2K1	0.168495	2.54447	-0.664195	A549	3	ND
MCL1	MAP2K1	0.168495	3.44606	-0.777803	HT29	3	ND
MCL1	MAP2K1	0.168495	3.44606	-0.775357	HT29	3	ND
MCL1	MAP2K1	0.168495	1.79558	-0.382344	MELJUSO	3	ND
MCL1	MAP2K1	0.168495	1.79558	-0.385737	MELJUSO	3	ND
MCL1	MAP2K1	0.168495	2.60257	-0.412467	OVCAR8	3	ND
MCL1	MAP2K1	0.168495	2.60257	-0.447814	OVCAR8	3	ND
HNF1B	WARS	0.168228	2.31584	1.8	DLD1	2	ND
HNF1B	WARS	0.168228	-0.182336	4.18	HT29	2	ND
HNF1B	WARS	0.168228	-2.00126	7.55	RKO	2	ND
RXRA	ARNT	0.168179	-0.58226	-1.04	DLD1	2	ND
RXRA	ARNT	0.168179	-0.525391	-0.6	HT29	2	ND
RXRA	ARNT	0.168179	-1.22405	-0.38	RKO	2	ND
WNK1	TUBG1	0.167011	-0.233517	1.27	DLD1	2	ND
WNK1	TUBG1	0.167011	0.0626548	-0.8	HT29	2	ND
WNK1	TUBG1	0.167011	-1.7602	-1.86	RKO	2	ND
WNK1	TSC22D2	0.166945	1.17085	-0.27	DLD1	2	ND
WNK1	TSC22D2	0.166945	-0.269263	0.61	HT29	2	ND
WNK1	TSC22D2	0.166945	0.408888	-2.26	RKO	2	ND
CDK6	RPS6KB1	0.16689	3.53175	-2.351	A549	1	ND
IGF1R	AKT1	0.166559	-0.523704	-1.562	A549	1	ND
UBC	BRCA1	0.166476	2.14179	-0.459416	786O	3	ND
UBC	BRCA1	0.166476	2.14179	-0.361593	786O	3	ND
UBC	BRCA1	0.166476	2.45474	-0.660148	A375	3	ND
UBC	BRCA1	0.166476	2.45474	-0.651114	A375	3	ND
UBC	BRCA1	0.166476	2.59831	-0.882407	A549	3	ND
UBC	BRCA1	0.166476	2.59831	-0.828245	A549	3	ND
UBC	BRCA1	0.166476	0.38262	-0.698601	HT29	3	ND
UBC	BRCA1	0.166476	0.38262	-0.727753	HT29	3	ND
UBC	BRCA1	0.166476	0.913182	-0.450605	MELJUSO	3	ND
UBC	BRCA1	0.166476	0.913182	-0.39645	MELJUSO	3	ND
UBC	BRCA1	0.166476	-3.09669	-0.474141	OVCAR8	3	ND
UBC	BRCA1	0.166476	-3.09669	-0.430448	OVCAR8	3	ND
RXRA	SMAD4	0.166346	0.433536	0.4	DLD1	2	ND
RXRA	SMAD4	0.166346	-1.37974	-2.97	HT29	2	ND
RXRA	SMAD4	0.166346	0.0210881	0.33	RKO	2	ND
RAB10	TGFB1	0.165973	0.012831	-0.88	DLD1	2	ND
RAB10	TGFB1	0.165973	-1.54983	-8.03	HT29	2	ND
RAB10	TGFB1	0.165973	1.15917	1.86	RKO	2	ND
ERBB2	SETD2	0.165821	1.21773	-0.475	A549	1	ND
CCNT1	TCF7L2	0.165587	2.18798	-1.07	DLD1	2	ND
CCNT1	TCF7L2	0.165587	2.39446	-2.56	HT29	2	ND
CCNT1	TCF7L2	0.165587	0.111038	-1.12	RKO	2	ND
ZNF217	MTCH2	0.165251	2.89976	0.29	DLD1	2	ND
ZNF217	MTCH2	0.165251	1.83692	-1.83	HT29	2	ND
ZNF217	MTCH2	0.165251	-1.1661	-3.08	RKO	2	ND
RRM2	HSP90AA1	0.165169	2.96534	-1.572	A549	1	ND
ADSS	TCF7L2	0.165039	3.14493	2.09	DLD1	2	ND
ADSS	TCF7L2	0.165039	3.44172	0.17	HT29	2	ND
ADSS	TCF7L2	0.165039	0.159603	-1.42	RKO	2	ND
RAB10	WARS	0.164995	1.99962	1.27	DLD1	2	ND
RAB10	WARS	0.164995	-0.157439	-3.3	HT29	2	ND
RAB10	WARS	0.164995	-1.728	0.75	RKO	2	ND
CDK6	HDAC2	0.164794	0.100468	-0.617	A549	1	ND
RBM10	GSK3A	0.164663	1.25113	-5.26	HT29	2	ND
RBM10	GSK3A	0.164663	-1.11791	-0.52	RKO	2	ND
PARP1	BRCA1	0.164387	1.14337	-2.234	A549	1	ND
PARP1	BRCA1	0.164387	0.942482	-0.447805	786O	3	ND
PARP1	BRCA1	0.164387	0.942482	-0.404539	786O	3	ND
PARP1	BRCA1	0.164387	1.08019	-0.785316	A375	3	ND
PARP1	BRCA1	0.164387	1.08019	-0.694032	A375	3	ND
PARP1	BRCA1	0.164387	1.14337	-1.02124	A549	3	ND
PARP1	BRCA1	0.164387	1.14337	-1.06318	A549	3	ND
PARP1	BRCA1	0.164387	0.16837	-0.95659	HT29	3	ND
PARP1	BRCA1	0.164387	0.16837	-0.806787	HT29	3	ND
PARP1	BRCA1	0.164387	0.40184	-0.487319	MELJUSO	3	ND
PARP1	BRCA1	0.164387	0.40184	-0.39191	MELJUSO	3	ND
PARP1	BRCA1	0.164387	-1.36268	-0.563351	OVCAR8	3	ND
PARP1	BRCA1	0.164387	-1.36268	-0.563577	OVCAR8	3	ND
CDK9	EGFR	0.164253	1.63614	-1.393	A549	1	ND
SOCS3	RAD52	0.163823	0.137232	-0.45	DLD1	2	ND
SOCS3	RAD52	0.163823	-0.4655	-1.54	HT29	2	ND
SOCS3	RAD52	0.163823	3.61183	2	RKO	2	ND
MTOR	BCL2L2	0.16378	-0.6782	-0.392493	786O	3	ND
MTOR	BCL2L2	0.16378	-0.6782	-0.397345	786O	3	ND
MTOR	BCL2L2	0.16378	0.875821	-0.634244	A375	3	ND
MTOR	BCL2L2	0.16378	0.875821	-0.605208	A375	3	ND
MTOR	BCL2L2	0.16378	-0.562574	-0.800317	A549	3	ND
MTOR	BCL2L2	0.16378	-0.562574	-1.26491	A549	3	ND
MTOR	BCL2L2	0.16378	0.477713	-0.787905	HT29	3	ND
MTOR	BCL2L2	0.16378	0.477713	-0.720951	HT29	3	ND
MTOR	BCL2L2	0.16378	1.03781	-0.472978	MELJUSO	3	ND
MTOR	BCL2L2	0.16378	1.03781	-0.47602	MELJUSO	3	ND
MTOR	BCL2L2	0.16378	0.819758	-0.556464	OVCAR8	3	ND
MTOR	BCL2L2	0.16378	0.819758	-0.380871	OVCAR8	3	ND
BRD4	GATA6	0.163056	3.87316	0.87	DLD1	2	ND
BRD4	GATA6	0.163056	3.2926	-0.66	HT29	2	ND
BRD4	GATA6	0.163056	0.27351	-0.5	RKO	2	ND
KRAS	UBE2L6	0.162631	0.890225	-0.38	DLD1	2	ND
KRAS	UBE2L6	0.162631	-5.18921	0.81	HT29	2	ND
KRAS	UBE2L6	0.162631	0.0873611	0.36	RKO	2	ND
PIK3CA	CHST14	0.162407	0.461005	1.77	DLD1	2	ND
PIK3CA	CHST14	0.162407	-1.2945	-5.01	HT29	2	ND
PIK3CA	CHST14	0.162407	-1.64631	-0.38	RKO	2	ND
ERBB2	HDAC2	0.162296	0.0612144	-2.068	A549	1	ND
BRD4	SRC	0.16213	2.54965	-0.351	A549	1	ND
BRD4	SRC	0.16213	0.917391	-2.33	DLD1	2	ND
BRD4	SRC	0.16213	2.77892	-2.15	HT29	2	ND
BRD4	SRC	0.16213	0.975155	0.54	RKO	2	ND
WNK1	YAP1	0.161958	1.53401	4.53	DLD1	2	ND
WNK1	YAP1	0.161958	0.652884	2.14	HT29	2	ND
WNK1	YAP1	0.161958	-0.129285	0.84	RKO	2	ND
ADSS	TSC22D2	0.161902	1.05219	1.29	DLD1	2	ND
ADSS	TSC22D2	0.161902	-0.241974	1.3	HT29	2	ND
ADSS	TSC22D2	0.161902	0.367448	1.18	RKO	2	ND
WNK1	SMAD4	0.161884	0.771485	-0.02	DLD1	2	ND
WNK1	SMAD4	0.161884	-2.45527	-0.07	HT29	2	ND
WNK1	SMAD4	0.161884	0.0375266	-1.08	RKO	2	ND
NF1	ABL1	0.161799	0.554749	-1.569	A549	1	ND
TYMS	PDGFRA	0.161419	0.408659	-1.457	A549	1	ND
YAP1	BRD4	0.161259	-0.258964	0.96	DLD1	2	ND
YAP1	BRD4	0.161259	-0.463801	-5.32	HT29	2	ND
YAP1	BRD4	0.161259	1.05275	3.8	RKO	2	ND
PARP1	TSC1	0.161035	-0.344794	-0.91	A549	1	ND
BCL2L1	PARP2	0.16042	0.189347	-0.338541	786O	3	ND
BCL2L1	PARP2	0.16042	0.189347	-0.24932	786O	3	ND
BCL2L1	PARP2	0.16042	1.21962	-0.600354	A375	3	ND
BCL2L1	PARP2	0.16042	1.21962	-0.714863	A375	3	ND
BCL2L1	PARP2	0.16042	1.49834	-0.740312	A549	3	ND
BCL2L1	PARP2	0.16042	1.49834	-0.739047	A549	3	ND
BCL2L1	PARP2	0.16042	-1.49898	-0.692505	HT29	3	ND
BCL2L1	PARP2	0.16042	-1.49898	-0.459267	HT29	3	ND
BCL2L1	PARP2	0.16042	1.68392	-0.410364	MELJUSO	3	ND
BCL2L1	PARP2	0.16042	1.68392	-0.49168	MELJUSO	3	ND
BCL2L1	PARP2	0.16042	5.14954	-0.432059	OVCAR8	3	ND
BCL2L1	PARP2	0.16042	5.14954	-0.417515	OVCAR8	3	ND
BRD4	TCF7	0.160243	2.15149	-0.47	DLD1	2	ND
BRD4	TCF7	0.160243	2.99238	0.93	HT29	2	ND
BRD4	TCF7	0.160243	1.3119	-4.2	RKO	2	ND
BCL2L1	BCL2A1	0.160233	5.5393	-0.241689	786O	3	D
BCL2L1	BCL2A1	0.160233	5.5393	-0.358486	786O	3	D
BCL2L1	BCL2A1	0.160233	4.80031	-0.65014	A375	3	D
BCL2L1	BCL2A1	0.160233	4.80031	-0.685466	A375	3	D
BCL2L1	BCL2A1	0.160233	7.46448	-1.00807	A549	3	D
BCL2L1	BCL2A1	0.160233	7.46448	-0.731708	A549	3	D
BCL2L1	BCL2A1	0.160233	0.27867	-0.798827	HT29	3	D
BCL2L1	BCL2A1	0.160233	0.27867	-0.761257	HT29	3	D
BCL2L1	BCL2A1	0.160233	7.32668	-0.437111	MELJUSO	3	D
BCL2L1	BCL2A1	0.160233	7.32668	-0.432207	MELJUSO	3	D
BCL2L1	BCL2A1	0.160233	0.358205	-0.379124	OVCAR8	3	D
BCL2L1	BCL2A1	0.160233	0.358205	-0.368441	OVCAR8	3	D
YAP1	RBM10	0.160206	0.646032	-1.72	DLD1	2	ND
YAP1	RBM10	0.160206	1.57454	6.41	HT29	2	ND
YAP1	RBM10	0.160206	-1.67933	0.56	RKO	2	ND
GATA3	HDAC1	0.159753	-0.454646	-0.488	A549	1	ND
FERMT1	MED12	0.15971	-0.00175208	1.56	DLD1	2	ND
FERMT1	MED12	0.15971	1.3632	0.38	HT29	2	ND
FERMT1	MED12	0.15971	-0.0441865	0.83	RKO	2	ND
BRD4	TEAD4	0.159127	1.29731	0.87	DLD1	2	ND
BRD4	TEAD4	0.159127	0.866125	2.91	HT29	2	ND
BRD4	TEAD4	0.159127	0.490646	0.65	RKO	2	ND
PARP1	SETD2	0.158964	0.64234	1.019	A549	1	ND
BRAF	KDM6A	0.158283	0.940405	0.379	A549	1	ND
GATA3	ADA	0.158063	2.13494	-1.207	A549	1	ND
TCF7L2	TUBG1	0.157877	-0.184785	-0.86	DLD1	2	ND
TCF7L2	TUBG1	0.157877	0.0495793	1.71	HT29	2	ND
TCF7L2	TUBG1	0.157877	-1.39287	-0.98	RKO	2	ND
BRD4	MET	0.157779	2.10668	0.337	A549	1	ND
KDM5C	SRC	0.157739	2.66939	-0.046	A549	1	ND
RXRA	LEF1	0.157645	2.20706	0.34	DLD1	2	ND
RXRA	LEF1	0.157645	-0.155927	0.98	HT29	2	ND
RXRA	LEF1	0.157645	2.02871	-1.05	RKO	2	ND
EGFR	TOP1	0.157614	0.82941	0.1	A549	1	ND
YAP1	LEF1	0.157572	2.9858	0.45	DLD1	2	ND
YAP1	LEF1	0.157572	-0.210944	-1.59	HT29	2	ND
YAP1	LEF1	0.157572	2.74451	2.53	RKO	2	ND
TUBG1	CHST14	0.157133	0.378759	-2.53	DLD1	2	ND
TUBG1	CHST14	0.157133	-1.06356	-9.59	HT29	2	ND
TUBG1	CHST14	0.157133	-1.3526	-2.36	RKO	2	ND
PARP1	PTEN	0.156183	0.320716	-0.236	A549	1	ND
UBC	CHEK1	0.15592	2.05164	-0.393974	786O	3	ND
UBC	CHEK1	0.15592	2.05164	-0.377985	786O	3	ND
UBC	CHEK1	0.15592	2.57444	-0.692253	A375	3	ND
UBC	CHEK1	0.15592	2.57444	-0.565872	A375	3	ND
UBC	CHEK1	0.15592	0.553407	-1.17987	A549	3	ND
UBC	CHEK1	0.15592	0.553407	-0.898193	A549	3	ND
UBC	CHEK1	0.15592	2.71532	-0.57284	HT29	3	ND
UBC	CHEK1	0.15592	2.71532	-0.595015	HT29	3	ND
UBC	CHEK1	0.15592	1.6701	-0.39094	MELJUSO	3	ND
UBC	CHEK1	0.15592	1.6701	-0.347281	MELJUSO	3	ND
UBC	CHEK1	0.15592	1.55178	-0.510506	OVCAR8	3	ND
UBC	CHEK1	0.15592	1.55178	-0.419586	OVCAR8	3	ND
SMARCA4	CASP8	0.155898	2.21263	0.127	A549	1	ND
DHFR	ROR1	0.155736	4.80901	-0.242	A549	1	ND
YAP1	BRAF	0.155623	0.47465	-0.43	DLD1	2	ND
YAP1	BRAF	0.155623	0.524793	15.03	HT29	2	ND
YAP1	BRAF	0.155623	1.51054	1.58	RKO	2	ND
BRCA1	RB1	0.155105	0.803108	-3.553	A549	1	ND
CDK6	KDM5C	0.154897	0.36105	-2.071	A549	1	ND
TCF7L2	WARS	0.154342	1.64367	4.93	DLD1	2	ND
TCF7L2	WARS	0.154342	-0.129413	-0.31	HT29	2	ND
TCF7L2	WARS	0.154342	-1.4204	-0.96	RKO	2	ND
PARP1	ARID1A	0.15428	-0.408694	0.002	A549	1	ND
CHEK1	BCL2L1	0.154267	2.38696	-0.378905	786O	3	ND
CHEK1	BCL2L1	0.154267	2.38696	-0.0269711	786O	3	ND
CHEK1	BCL2L1	0.154267	-0.207331	-0.609453	A375	3	ND
CHEK1	BCL2L1	0.154267	-0.207331	-0.6727	A375	3	ND
CHEK1	BCL2L1	0.154267	2.37148	-1.39399	A549	3	ND
CHEK1	BCL2L1	0.154267	2.37148	-0.952226	A549	3	ND
CHEK1	BCL2L1	0.154267	2.37984	-0.600037	HT29	3	ND
CHEK1	BCL2L1	0.154267	2.37984	0.0530639	HT29	3	ND
CHEK1	BCL2L1	0.154267	0.526311	-0.443448	MELJUSO	3	ND
CHEK1	BCL2L1	0.154267	0.526311	-0.583697	MELJUSO	3	ND
CHEK1	BCL2L1	0.154267	1.87553	-0.320839	OVCAR8	3	ND
CHEK1	BCL2L1	0.154267	1.87553	-0.306417	OVCAR8	3	ND
TCF7L2	SOCS3	0.154239	-0.979568	-0.84	DLD1	2	ND
TCF7L2	SOCS3	0.154239	-1.60789	-1.32	HT29	2	ND
TCF7L2	SOCS3	0.154239	-0.150724	-0.05	RKO	2	ND
CDK9	FGFR3	0.154078	0.264512	-0.11	A549	1	ND
SMARCB1	FGFR2	0.153345	0.179855	-0.004	A549	1	ND
BCL2	ROR1	0.152909	3.40706	0.986	A549	1	ND
ERBB2	MTOR	0.152909	-1.25075	0.822	A549	1	ND
EGFR	BTK	0.152717	0.0501626	-0.533	A549	1	ND
SMARCA4	VEGFA	0.152539	-1.32117	-1.753	A549	1	ND
ATM	BCL2	0.152453	-0.168404	-0.591	A549	1	ND
KMT2D	APC	0.152427	2.09153	-1.027	A549	1	ND
PARP1	BRCA2	0.152355	0.412567	-1.25	A549	1	ND
PARP1	BRCA2	0.152355	1.22811	-0.427937	786O	3	ND
PARP1	BRCA2	0.152355	1.22811	-0.49897	786O	3	ND
PARP1	BRCA2	0.152355	0.194051	-0.676827	A375	3	ND
PARP1	BRCA2	0.152355	0.194051	-0.825196	A375	3	ND
PARP1	BRCA2	0.152355	0.412567	-1.081	A549	3	ND
PARP1	BRCA2	0.152355	0.412567	-1.04024	A549	3	ND
PARP1	BRCA2	0.152355	1.93342	-0.758878	HT29	3	ND
PARP1	BRCA2	0.152355	1.93342	-0.907158	HT29	3	ND
PARP1	BRCA2	0.152355	0.465611	-0.406957	MELJUSO	3	ND
PARP1	BRCA2	0.152355	0.465611	-0.380961	MELJUSO	3	ND
PARP1	BRCA2	0.152355	0.207	-0.536406	OVCAR8	3	ND
PARP1	BRCA2	0.152355	0.207	-0.623031	OVCAR8	3	ND
BRAF	ARNT	0.152273	-1.12307	-1.5	DLD1	2	ND
BRAF	ARNT	0.152273	-1.01338	6.8	HT29	2	ND
BRAF	ARNT	0.152273	-2.36095	-0.33	RKO	2	ND
RAB10	POLD1	0.152089	1.0579	-5.5	DLD1	2	ND
RAB10	POLD1	0.152089	2.45784	-12.65	HT29	2	ND
RAB10	POLD1	0.152089	3.01287	-0.82	RKO	2	ND
BRD4	ABL1	0.152004	0.521971	-2.21	A549	1	ND
BRD4	VEGFA	0.151414	-0.960261	-0.202	A549	1	ND
PIK3CA	RBM10	0.151372	0.752201	-0.27	DLD1	2	ND
PIK3CA	RBM10	0.151372	1.8333	3.87	HT29	2	ND
PIK3CA	RBM10	0.151372	-1.95531	4.51	RKO	2	ND
YAF2	LAD1	0.151316	1.88322	0.61	DLD1	2	ND
YAF2	LAD1	0.151316	2.16552	0.76	HT29	2	ND
YAF2	LAD1	0.151316	-0.0303327	-0.43	RKO	2	ND
ERBB2	BRD4	0.151169	-1.69712	-0.448	A549	1	ND
RAB10	UBE2L6	0.151143	0.828682	-0.15	DLD1	2	ND
RAB10	UBE2L6	0.151143	-4.83046	-3.44	HT29	2	ND
RAB10	UBE2L6	0.151143	0.0813217	1.05	RKO	2	ND
BCL2L1	IGFBP3	0.151093	-0.647366	1.01	DLD1	2	ND
BCL2L1	IGFBP3	0.151093	-1.47539	-0.27	HT29	2	ND
BCL2L1	IGFBP3	0.151093	-1.5801	-0.15	RKO	2	ND
CDK4	FGFR2	0.150973	0.235729	-1.205	A549	1	ND
PARP1	KMT2D	0.15093	-0.288984	-1.255	A549	1	ND
CDK9	FGFR2	0.15093	0.0974084	-0.42	A549	1	ND
RAB10	BRAF	0.150282	0.613377	-3.12	DLD1	2	ND
RAB10	BRAF	0.150282	0.678176	12.27	HT29	2	ND
RAB10	BRAF	0.150282	1.95203	1.3	RKO	2	ND
ADSS	SOCS3	0.150273	-1.17138	1.57	DLD1	2	ND
ADSS	SOCS3	0.150273	-1.92273	-1.44	HT29	2	ND
ADSS	SOCS3	0.150273	-0.180238	0.81	RKO	2	ND
CDK6	SRC	0.149949	5.1367	-2.932	A549	1	ND
CDK6	HDAC1	0.149918	-0.876347	0.187	A549	1	ND
BRAF	PTEN	0.149549	0.865877	-0.214	A549	1	ND
ZNF217	BCL9L	0.149232	0.933715	0.62	DLD1	2	ND
ZNF217	BCL9L	0.149232	2.93968	1.17	HT29	2	ND
ZNF217	BCL9L	0.149232	-2.23237	-0.18	RKO	2	ND
GAPDH	FBP1	0.149226	0	-0.0381894	A549	4	ND
AKT2	BCL2L2	0.149179	-0.628365	-0.335465	786O	3	ND
AKT2	BCL2L2	0.149179	-0.628365	-0.332621	786O	3	ND
AKT2	BCL2L2	0.149179	0.811464	-0.562428	A375	3	ND
AKT2	BCL2L2	0.149179	0.811464	-0.740342	A375	3	ND
AKT2	BCL2L2	0.149179	-0.521235	-0.820362	A549	3	ND
AKT2	BCL2L2	0.149179	-0.521235	-0.757734	A549	3	ND
AKT2	BCL2L2	0.149179	0.44261	-0.819123	HT29	3	ND
AKT2	BCL2L2	0.149179	0.44261	-0.6679	HT29	3	ND
AKT2	BCL2L2	0.149179	0.961548	-0.454626	MELJUSO	3	ND
AKT2	BCL2L2	0.149179	0.961548	-0.41743	MELJUSO	3	ND
AKT2	BCL2L2	0.149179	0.759521	-0.487268	OVCAR8	3	ND
AKT2	BCL2L2	0.149179	0.759521	-0.527919	OVCAR8	3	ND
PIK3CA	JAK2	0.149177	1.44124	1.525	A549	1	ND
PFKL	PFKM	0.149114	0.0720282	-2.80837	A549	4	D
RAB22A	POLD1	0.149096	0.470083	1.24	DLD1	2	ND
RAB22A	POLD1	0.149096	1.09215	1.51	HT29	2	ND
RAB22A	POLD1	0.149096	1.33878	-0.29	RKO	2	ND
CD81	BCL2L2	0.149091	-0.466082	-0.361766	786O	3	ND
CD81	BCL2L2	0.149091	-0.466082	-0.38964	786O	3	ND
CD81	BCL2L2	0.149091	0.601893	-0.685869	A375	3	ND
CD81	BCL2L2	0.149091	0.601893	-0.71741	A375	3	ND
CD81	BCL2L2	0.149091	-0.386619	-0.957033	A549	3	ND
CD81	BCL2L2	0.149091	-0.386619	-0.71829	A549	3	ND
CD81	BCL2L2	0.149091	0.328301	-0.787112	HT29	3	ND
CD81	BCL2L2	0.149091	0.328301	-0.72907	HT29	3	ND
CD81	BCL2L2	0.149091	0.713216	-0.480788	MELJUSO	3	ND
CD81	BCL2L2	0.149091	0.713216	-0.474824	MELJUSO	3	ND
CD81	BCL2L2	0.149091	0.563365	-0.45922	OVCAR8	3	ND
CD81	BCL2L2	0.149091	0.563365	-0.470394	OVCAR8	3	ND
ERBB2	BRAF	0.148913	-0.59103	-0.991	A549	1	ND
BRD4	IGFBP3	0.14888	-0.315931	-1.02	DLD1	2	ND
BRD4	IGFBP3	0.14888	-0.720027	0.96	HT29	2	ND
BRD4	IGFBP3	0.14888	-0.77113	3.58	RKO	2	ND
ALDOC	ENO3	0.148692	2.32807	-2.48082	A549	4	ND
KRAS	MED12	0.14835	-0.00345334	3.13	DLD1	2	ND
KRAS	MED12	0.14835	2.68685	-4.89	HT29	2	ND
KRAS	MED12	0.14835	-0.0870913	1.81	RKO	2	ND
CTNNB1	MED25	0.148098	0.545508	2.43	DLD1	2	ND
CTNNB1	MED25	0.148098	4.53162	-1.02	HT29	2	ND
CTNNB1	MED25	0.148098	-1.42167	0.13	RKO	2	ND
SMARCB1	PDGFRA	0.14791	0.277043	-1.733	A549	1	ND
ERBB2	MLH1	0.147904	1.55538	-1.499	A549	1	ND
SRC	TYMS	0.147788	0.753147	-0.916	A549	1	ND
BRD4	TCF7L2	0.147628	2.79997	-0.22	DLD1	2	ND
BRD4	TCF7L2	0.147628	3.0642	-0.82	HT29	2	ND
BRD4	TCF7L2	0.147628	0.142096	-4.51	RKO	2	ND
FGFR2	CASP8	0.147481	1.26283	-0.06	A549	1	ND
RPS6KB1	CDH1	0.147447	0.764953	-1.226	A549	1	ND
TCF7L2	TGFB1	0.147062	0.0111347	0.95	DLD1	2	ND
TCF7L2	TGFB1	0.147062	-1.34494	-2.91	HT29	2	ND
TCF7L2	TGFB1	0.147062	1.00592	-0.13	RKO	2	ND
FERMT1	CEP250	0.146996	-0.440609	-1.32	DLD1	2	ND
FERMT1	CEP250	0.146996	0.120952	-3.47	HT29	2	ND
FERMT1	CEP250	0.146996	1.64538	1.74	RKO	2	ND
KMT2D	CDK4	0.146266	0.605884	-0.457	A549	1	ND
WEE1	ERBB2	0.145958	0.555426	0.093	A549	1	ND
BRAF	MED25	0.145919	0.553528	0.03	DLD1	2	ND
BRAF	MED25	0.145919	4.59824	-1.6	HT29	2	ND
BRAF	MED25	0.145919	-1.44257	3.91	RKO	2	ND
CDK9	SRC	0.145914	2.01361	-1.127	A549	1	ND
KMT2D	PDGFRA	0.145714	0.279201	-0.722	A549	1	ND
NF1	PDGFRA	0.145395	0.237689	-2.459	A549	1	ND
PIK3CA	SMAD4	0.145345	1.73439	-0.086	A549	1	ND
PIK3CA	SMAD4	0.145345	0.736843	6.18	DLD1	2	ND
PIK3CA	SMAD4	0.145345	-2.34502	1.21	HT29	2	ND
PIK3CA	SMAD4	0.145345	0.0358416	2.23	RKO	2	ND
IGFBP3	YAF2	0.145301	-0.593757	3.19	DLD1	2	ND
IGFBP3	YAF2	0.145301	-0.48947	2.32	HT29	2	ND
IGFBP3	YAF2	0.145301	1.6309	1.18	RKO	2	ND
BRAF	KRAS	0.145259	3.28288	-2.89	DLD1	2	ND
BRAF	KRAS	0.145259	2.56174	0.52	HT29	2	ND
BRAF	KRAS	0.145259	0.520481	0.72	RKO	2	ND
RAB10	SOCS3	0.145169	-1.35355	0.89	DLD1	2	ND
RAB10	SOCS3	0.145169	-2.22175	-4.6	HT29	2	ND
RAB10	SOCS3	0.145169	-0.208269	0.05	RKO	2	ND
HNF1B	CTNNB1	0.1449	1.91856	1.63	DLD1	2	ND
HNF1B	CTNNB1	0.1449	-1.08123	2.77	HT29	2	ND
HNF1B	CTNNB1	0.1449	-0.0988573	-2.54	RKO	2	ND
ERBB2	SMARCA4	0.14449	-5.3856	0.164	A549	1	ND
FERMT1	BRD4	0.144261	-0.227716	7.98	DLD1	2	ND
FERMT1	BRD4	0.144261	-0.407836	0.91	HT29	2	ND
FERMT1	BRD4	0.144261	0.925719	0.95	RKO	2	ND
BRAF	YAF2	0.144255	-1.42881	-0.62	DLD1	2	ND
BRAF	YAF2	0.144255	-1.17786	0.73	HT29	2	ND
BRAF	YAF2	0.144255	3.92457	1.86	RKO	2	ND
WARS	YAP1	0.144241	0.957815	0.52	DLD1	2	ND
WARS	YAP1	0.144241	0.407654	-1.68	HT29	2	ND
WARS	YAP1	0.144241	-0.0807241	2.44	RKO	2	ND
FERMT1	TGFB1	0.144181	0.00932566	0.79	DLD1	2	ND
FERMT1	TGFB1	0.144181	-1.12643	-0.31	HT29	2	ND
FERMT1	TGFB1	0.144181	0.84249	-0.34	RKO	2	ND
RRM2	FGFR3	0.143898	0.497246	-0.66	A549	1	ND
BRAF	WEE1	0.143693	-0.391686	0.052	A549	1	ND
FGFR2	PIK3CA	0.143665	-0.354712	0.483	A549	1	ND
BRAF	ZNF217	0.143599	1.0068	1.67	DLD1	2	ND
BRAF	ZNF217	0.143599	1.2291	1.91	HT29	2	ND
BRAF	ZNF217	0.143599	-5.52295	0.03	RKO	2	ND
BCL9L	TGFB1	0.143515	0.0088409	1.74	DLD1	2	ND
BCL9L	TGFB1	0.143515	-1.06787	-4.86	HT29	2	ND
BCL9L	TGFB1	0.143515	0.798697	-0.25	RKO	2	ND
ERBB2	CHEK1	0.143327	0.518686	-2.821	A549	1	ND
CDK4	PIK3CA	0.143312	-0.81997	-0.808	A549	1	ND
BRAF	RAD52	0.143261	0.16618	-1.72	DLD1	2	ND
BRAF	RAD52	0.143261	-0.563693	1.68	HT29	2	ND
BRAF	RAD52	0.143261	4.37371	2.34	RKO	2	ND
FNTA	CHEK2	0.143192	-0.406107	-0.585	A549	1	ND
RXRA	RBM10	0.143142	0.535641	0.44	DLD1	2	ND
RXRA	RBM10	0.143142	1.30549	-0.42	HT29	2	ND
RXRA	RBM10	0.143142	-1.39237	-1.35	RKO	2	ND
CDK6	FGFR3	0.143025	0.745055	-3.247	A549	1	ND
PDGFRA	CASP8	0.142812	1.42882	0.369	A549	1	ND
VEGFA	KDM5C	0.142567	0.104581	-0.039	A549	1	ND
CTNNB1	IGFBP3	0.142465	-0.483358	0.89	DLD1	2	ND
CTNNB1	IGFBP3	0.142465	-1.1016	0.31	HT29	2	ND
CTNNB1	IGFBP3	0.142465	-1.17979	0.29	RKO	2	ND
ERBB2	PIK3R1	0.142324	-0.231597	-0.399	A549	1	ND
MAP2K1	EGFR	0.142206	2.09597	-0.066	A549	1	ND
IGF1R	HSP90AA1	0.141858	3.99745	-1.023	A549	1	ND
PARP1	HDAC6	0.141789	0.171728	-1.499	A549	1	ND
SETD2	HDAC6	0.141762	0.271627	-1.228	A549	1	ND
TYMS	ROR1	0.141527	8.86994	0.259	A549	1	ND
BRD4	BCL9L	0.141422	0.619229	-2.22	DLD1	2	ND
BRD4	BCL9L	0.141422	1.94956	-0.08	HT29	2	ND
BRD4	BCL9L	0.141422	-1.48048	-0.63	RKO	2	ND
DHFR	MET	0.14121	3.01516	-0.215	A549	1	ND
PIK3CA	RUNX1	0.140728	-1.39884	0.092	A549	1	ND
TUBG1	RAB22A	0.140659	-0.0841805	-0.78	DLD1	2	ND
TUBG1	RAB22A	0.140659	1.14578	-3.75	HT29	2	ND
TUBG1	RAB22A	0.140659	1.12126	3.23	RKO	2	ND
ERBB2	BRCA1	0.140435	2.65373	-2.756	A549	1	ND
ABL1	MET	0.140408	2.08524	-0.192	A549	1	ND
CHEK1	NF1	0.140231	2.48577	-2.878	A549	1	ND
CTNNB1	POLD1	0.140107	1.2042	-2.54	DLD1	2	ND
CTNNB1	POLD1	0.140107	2.79774	0.51	HT29	2	ND
CTNNB1	POLD1	0.140107	3.42953	-1.95	RKO	2	ND
ADSS	TUBG1	0.139982	-0.242808	2.12	DLD1	2	ND
ADSS	TUBG1	0.139982	0.0651476	3.39	HT29	2	ND
ADSS	TUBG1	0.139982	-1.83024	1.29	RKO	2	ND
PARP1	CDKN1B	0.139869	-0.337854	0.066	A549	1	ND
SLC25A1	RXRA	0.13966	0.676798	-0.84	DLD1	2	ND
SLC25A1	RXRA	0.13966	2.07408	-0.92	HT29	2	ND
SLC25A1	RXRA	0.13966	-0.522528	-1.61	RKO	2	ND
HNF1B	MTCH2	0.139575	3.58253	0.45	DLD1	2	ND
HNF1B	MTCH2	0.139575	2.26945	1.02	HT29	2	ND
HNF1B	MTCH2	0.139575	-1.44067	-0.87	RKO	2	ND
ARID2	CDK4	0.139488	0.550846	1.7	A549	1	ND
ERBB2	RPS6KB1	0.139291	2.53917	-0.193	A549	1	ND
ERBB2	PARP1	0.139238	-0.123396	0.856	A549	1	ND
ERBB2	FNTA	0.139234	1.46662	-2.384	A549	1	ND
BCL2	FGFR2	0.139193	0.133136	0.18	A549	1	ND
PIK3CA	MTCH2	0.138752	2.69015	0.56	DLD1	2	ND
PIK3CA	MTCH2	0.138752	1.70414	0.4	HT29	2	ND
PIK3CA	MTCH2	0.138752	-1.08181	1.35	RKO	2	ND
SOCS3	BRAF	0.138692	0.650597	-0.88	DLD1	2	ND
SOCS3	BRAF	0.138692	0.719328	1.85	HT29	2	ND
SOCS3	BRAF	0.138692	2.07049	-0.7	RKO	2	ND
PEX1	CHST14	0.138685	0.351125	2.74	DLD1	2	ND
PEX1	CHST14	0.138685	-0.98596	-0.55	HT29	2	ND
PEX1	CHST14	0.138685	-1.25391	2.24	RKO	2	ND
CTNNB1	TUBG1	0.13867	-0.283209	-0.81	DLD1	2	ND
CTNNB1	TUBG1	0.13867	0.0759874	-1.06	HT29	2	ND
CTNNB1	TUBG1	0.13867	-2.13477	-0.83	RKO	2	ND
VHL	TYMS	0.138604	1.65674	-1.416	A549	1	ND
ARID1A	ERBB2	0.138437	0.718651	-0.875	A549	1	ND
FERMT1	GSK3A	0.138127	0.365617	-3.51	DLD1	2	ND
FERMT1	GSK3A	0.138127	1.40583	-0.36	HT29	2	ND
FERMT1	GSK3A	0.138127	-1.25614	-0.04	RKO	2	ND
ATM	CDK6	0.13812	0.539922	-1.451	A549	1	ND
ERBB2	JAK2	0.138038	1.39949	-0.914	A549	1	ND
CDK9	MET	0.137843	1.71392	-1.543	A549	1	ND
TOP1	FGFR3	0.137831	0.400341	-0.791	A549	1	ND
PEX1	RBM10	0.137543	0.538421	3.17	DLD1	2	ND
PEX1	RBM10	0.137543	1.31226	0.12	HT29	2	ND
PEX1	RBM10	0.137543	-1.3996	1.1	RKO	2	ND
CHEK1	ROR1	0.137499	4.95208	-0.794	A549	1	ND
PARP1	ARID2	0.137274	1.43294	-1.095	A549	1	ND
WEE1	FGFR3	0.137002	0.423147	0.309	A549	1	ND
BRAF	CDK9	0.136938	1.70225	0.056	A549	1	ND
FNTA	BRAF	0.136412	-0.534072	0.146	A549	1	ND
ATM	TYMS	0.136283	1.04988	-0.458	A549	1	ND
IGFBP3	MED12	0.135917	-0.00141483	2.03	DLD1	2	ND
IGFBP3	MED12	0.135917	1.1008	2.48	HT29	2	ND
IGFBP3	MED12	0.135917	-0.0356811	2.51	RKO	2	ND
IGF1R	EGFR	0.135821	4.03671	-1.588	A549	1	D
ENO1	ME2	0.135743	2.83126	-0.799554	A549	4	ND
MED12	MTCH2	0.135169	1.90861	-0.61	HT29	2	ND
MED12	MTCH2	0.135169	-1.2116	1.52	RKO	2	ND
PIK3CA	MLH1	0.134986	1.89669	-1.004	A549	1	ND
KMT2D	SETD2	0.134783	1.77109	0.501	A549	1	D
KDM5C	HSP90AA1	0.134707	2.99358	-0.431	A549	1	ND
PARP1	MAPK3	0.134682	-0.360505	-0.452785	786O	3	ND
PARP1	MAPK3	0.134682	-0.360505	-0.337299	786O	3	ND
PARP1	MAPK3	0.134682	0.825154	-0.710464	A375	3	ND
PARP1	MAPK3	0.134682	0.825154	-0.674425	A375	3	ND
PARP1	MAPK3	0.134682	-0.635362	-0.912662	A549	3	ND
PARP1	MAPK3	0.134682	-0.635362	-0.752601	A549	3	ND
PARP1	MAPK3	0.134682	0.0869193	-0.87683	HT29	3	ND
PARP1	MAPK3	0.134682	0.0869193	-0.710904	HT29	3	ND
PARP1	MAPK3	0.134682	0.422883	-0.454106	MELJUSO	3	ND
PARP1	MAPK3	0.134682	0.422883	-0.373971	MELJUSO	3	ND
PARP1	MAPK3	0.134682	0.552809	-0.495757	OVCAR8	3	ND
PARP1	MAPK3	0.134682	0.552809	-0.485504	OVCAR8	3	ND
UBB	BCL2	0.134303	0.665823	-0.431034	786O	3	ND
UBB	BCL2	0.134303	0.665823	-0.375721	786O	3	ND
UBB	BCL2	0.134303	0.609728	-0.740909	A375	3	ND
UBB	BCL2	0.134303	0.609728	-0.66056	A375	3	ND
UBB	BCL2	0.134303	-0.151488	-1.37728	A549	3	ND
UBB	BCL2	0.134303	-0.151488	-1.16755	A549	3	ND
UBB	BCL2	0.134303	-0.424725	-0.781054	HT29	3	ND
UBB	BCL2	0.134303	-0.424725	-0.573944	HT29	3	ND
UBB	BCL2	0.134303	1.5734	-0.523373	MELJUSO	3	ND
UBB	BCL2	0.134303	1.5734	-0.422714	MELJUSO	3	ND
UBB	BCL2	0.134303	0.489556	-0.469979	OVCAR8	3	ND
UBB	BCL2	0.134303	0.489556	-0.501647	OVCAR8	3	ND
TYMS	MAP2K1	0.134021	4.20282	-1.132	A549	1	ND
ADSS	TRIP4	0.133962	1.29648	1.07	DLD1	2	ND
ADSS	TRIP4	0.133962	0.855317	-1.76	HT29	2	ND
ADSS	TRIP4	0.133962	-1.34769	-0.01	RKO	2	ND
KRAS	YAF2	0.133928	-1.71617	4.24	DLD1	2	ND
KRAS	YAF2	0.133928	-1.41474	1.98	HT29	2	ND
KRAS	YAF2	0.133928	4.71386	3.66	RKO	2	ND
TYMS	DHFR	0.133858	3.08872	-1.202	A549	1	D
UBC	BRCA2	0.133818	3.20953	-0.363025	786O	3	ND
UBC	BRCA2	0.133818	3.20953	-0.464644	786O	3	ND
UBC	BRCA2	0.133818	0.50713	-0.750283	A375	3	ND
UBC	BRCA2	0.133818	0.50713	-0.676395	A375	3	ND
UBC	BRCA2	0.133818	1.07819	-0.906888	A549	3	ND
UBC	BRCA2	0.133818	1.07819	-1.10591	A549	3	ND
UBC	BRCA2	0.133818	5.05276	-0.682363	HT29	3	ND
UBC	BRCA2	0.133818	5.05276	-0.745552	HT29	3	ND
UBC	BRCA2	0.133818	1.21682	-0.430126	MELJUSO	3	ND
UBC	BRCA2	0.133818	1.21682	-0.340866	MELJUSO	3	ND
UBC	BRCA2	0.133818	0.54097	-0.471706	OVCAR8	3	ND
UBC	BRCA2	0.133818	0.54097	-0.397464	OVCAR8	3	ND
PARP1	BCL2	0.133754	-0.116974	-0.483	A549	1	ND
PARP1	BCL2	0.133754	0.514127	-0.421671	786O	3	ND
PARP1	BCL2	0.133754	0.514127	-0.417074	786O	3	ND
PARP1	BCL2	0.133754	0.470812	-0.669339	A375	3	ND
PARP1	BCL2	0.133754	0.470812	-0.769682	A375	3	ND
PARP1	BCL2	0.133754	-0.116974	-1.1493	A549	3	ND
PARP1	BCL2	0.133754	-0.116974	-0.972827	A549	3	ND
PARP1	BCL2	0.133754	-0.327959	-0.757986	HT29	3	ND
PARP1	BCL2	0.133754	-0.327959	-0.711308	HT29	3	ND
PARP1	BCL2	0.133754	1.21493	-0.449455	MELJUSO	3	ND
PARP1	BCL2	0.133754	1.21493	-0.473954	MELJUSO	3	ND
PARP1	BCL2	0.133754	0.378019	-0.542476	OVCAR8	3	ND
PARP1	BCL2	0.133754	0.378019	-0.508853	OVCAR8	3	ND
CTNNB1	SOCS3	0.133733	-1.524	0.23	DLD1	2	ND
CTNNB1	SOCS3	0.133733	-2.50152	-2.72	HT29	2	ND
CTNNB1	SOCS3	0.133733	-0.234494	0.45	RKO	2	ND
EGFR	FNTA	0.133382	1.81984	-1.791	A549	1	ND
SETD2	KDM5C	0.133355	0.201357	-0.564	A549	1	ND
SETD2	VHL	0.133257	-0.0119967	-0.407	A549	1	ND
EGFR	SMO	0.133248	3.75599	-0.65	A549	1	ND
TSC22D2	BRD4	0.133241	-0.289648	0.07	DLD1	2	ND
TSC22D2	BRD4	0.133241	-0.518756	3.19	HT29	2	ND
TSC22D2	BRD4	0.133241	1.17749	2.3	RKO	2	ND
EGFR	TSC1	0.133092	-0.981091	-0.406	A549	1	ND
ENO1	DLAT	0.133085	1.59818	-1.61325	A549	4	ND
BCL2	UBC	0.132952	2.73957	-0.392113	786O	3	ND
BCL2	UBC	0.132952	2.73957	-0.371996	786O	3	ND
BCL2	UBC	0.132952	0.39245	-0.681004	A375	3	ND
BCL2	UBC	0.132952	0.39245	-0.78946	A375	3	ND
BCL2	UBC	0.132952	1.33645	-1.19047	A549	3	ND
BCL2	UBC	0.132952	1.33645	-1.07808	A549	3	ND
BCL2	UBC	0.132952	0.881438	-0.835827	HT29	3	ND
BCL2	UBC	0.132952	0.881438	-0.793746	HT29	3	ND
BCL2	UBC	0.132952	1.76387	-0.41524	MELJUSO	3	ND
BCL2	UBC	0.132952	1.76387	-0.466239	MELJUSO	3	ND
BCL2	UBC	0.132952	2.94903	-0.491425	OVCAR8	3	ND
BCL2	UBC	0.132952	2.94903	-0.459004	OVCAR8	3	ND
BCL2L1	UBC	0.132855	6.37201	-0.475529	786O	3	ND
BCL2L1	UBC	0.132855	6.37201	-0.221583	786O	3	ND
BCL2L1	UBC	0.132855	0.912806	-0.692099	A375	3	ND
BCL2L1	UBC	0.132855	0.912806	-0.669009	A375	3	ND
BCL2L1	UBC	0.132855	3.10847	-0.69823	A549	3	ND
BCL2L1	UBC	0.132855	3.10847	-0.913641	A549	3	ND
BCL2L1	UBC	0.132855	2.05015	-0.634262	HT29	3	ND
BCL2L1	UBC	0.132855	2.05015	-0.481444	HT29	3	ND
BCL2L1	UBC	0.132855	4.10262	-0.393752	MELJUSO	3	ND
BCL2L1	UBC	0.132855	4.10262	-0.500204	MELJUSO	3	ND
BCL2L1	UBC	0.132855	6.85921	-0.442729	OVCAR8	3	ND
BCL2L1	UBC	0.132855	6.85921	-0.291649	OVCAR8	3	ND
PIK3CA	UBE2L6	0.132584	0.832708	5.39	DLD1	2	ND
PIK3CA	UBE2L6	0.132584	-4.85393	-1.78	HT29	2	ND
PIK3CA	UBE2L6	0.132584	0.0817167	4.81	RKO	2	ND
PC	PDHA1	0.13256	1.10961	-0.286057	A549	4	ND
KRAS	TEAD2	0.132082	1.86318	1.23	DLD1	2	ND
KRAS	TEAD2	0.132082	3.61824	-0.41	HT29	2	ND
KRAS	TEAD2	0.132082	2.30506	6.75	RKO	2	ND
KMT2D	CHEK1	0.131959	0.667525	-0.493	A549	1	ND
SMARCB1	ERBB2	0.131826	0.811039	-1.347	A549	1	ND
PIK3CA	DYNLT3	0.131607	3.7637	-0.91	DLD1	2	ND
PIK3CA	DYNLT3	0.131607	1.60734	-3.99	HT29	2	ND
PIK3CA	DYNLT3	0.131607	1.1887	-0.46	RKO	2	ND
ATM	SMO	0.131514	2.65549	0.374	A549	1	ND
TYMS	HSP90AA1	0.131401	6.42653	-0.855	A549	1	ND
TOP1	FGFR2	0.131197	0.151717	-0.517	A549	1	ND
RBM10	POLD1	0.131192	1.89436	3.59	HT29	2	ND
RBM10	POLD1	0.131192	2.32215	-1.41	RKO	2	ND
ERBB2	APC	0.131121	2.05306	-0.287	A549	1	ND
KMT2D	ATM	0.13101	0.62277	-0.053	A549	1	ND
FERMT1	SLC25A1	0.130971	2.86903	0.01	DLD1	2	ND
FERMT1	SLC25A1	0.130971	3.93336	1.57	HT29	2	ND
FERMT1	SLC25A1	0.130971	-0.937294	0.58	RKO	2	ND
SOCS3	PEX1	0.1309	4.42432	-0.23	DLD1	2	ND
SOCS3	PEX1	0.1309	1.20539	0.34	HT29	2	ND
SOCS3	PEX1	0.1309	2.46693	1.45	RKO	2	ND
HDAC1	EGFR	0.130195	2.69955	-0.05	A549	1	ND
ZNF217	RAB10	0.130185	3.36736	-2.61	DLD1	2	ND
ZNF217	RAB10	0.130185	0.448841	0.08	HT29	2	ND
ZNF217	RAB10	0.130185	-2.60268	-1.29	RKO	2	ND
BCL2L1	CTNNB1	0.13018	2.66553	2.93	DLD1	2	ND
BCL2L1	CTNNB1	0.13018	-1.50219	0.04	HT29	2	ND
BCL2L1	CTNNB1	0.13018	-0.137346	1.06	RKO	2	ND
ARID2	PDGFRA	0.130109	0.27111	-0.669	A549	1	ND
CTNNB1	TGFB1	0.130081	0.0170555	-0.24	DLD1	2	ND
CTNNB1	TGFB1	0.130081	-2.0601	0.15	HT29	2	ND
CTNNB1	TGFB1	0.130081	1.54081	0.41	RKO	2	ND
YAP1	POLD1	0.129953	1.00546	0.91	DLD1	2	ND
YAP1	POLD1	0.129953	2.336	-1.12	HT29	2	ND
YAP1	POLD1	0.129953	2.86352	-0.65	RKO	2	ND
ZNF217	YAP1	0.129564	2.107	2.81	DLD1	2	ND
ZNF217	YAP1	0.129564	0.896756	-5.65	HT29	2	ND
ZNF217	YAP1	0.129564	-0.177577	-0.35	RKO	2	ND
ARID1A	HDAC2	0.129522	0.0849705	-1.232	A549	1	ND
GATA3	MET	0.129519	2.63119	-0.869	A549	1	ND
DHFR	HSP90AA1	0.129077	3.90313	-0.095	A549	1	ND
ATM	RB1	0.129018	1.04038	0.183	A549	1	ND
FNTA	CDKN2A	0.12901	-0.153253	-0.509	A549	1	ND
PEX1	SMAD4	0.12888	0.540472	0.46	DLD1	2	ND
PEX1	SMAD4	0.12888	-1.72006	-3.19	HT29	2	ND
PEX1	SMAD4	0.12888	0.0262897	4.35	RKO	2	ND
BRAF	SETD2	0.128786	2.05207	-0.355	A549	1	ND
TOP1	CDH1	0.128554	1.46004	0.625	A549	1	ND
ERBB2	DHFR	0.128484	1.66789	0.426	A549	1	ND
SOCS3	YAF2	0.128444	-1.51537	-1	DLD1	2	ND
SOCS3	YAF2	0.128444	-1.24921	0.68	HT29	2	ND
SOCS3	YAF2	0.128444	4.16231	0.47	RKO	2	ND
KRAS	WNK1	0.128318	2.26093	0.95	DLD1	2	ND
KRAS	WNK1	0.128318	1.36896	-2.05	HT29	2	ND
KRAS	WNK1	0.128318	-1.83496	-0.17	RKO	2	ND
PIK3CA	BRAF	0.128106	-0.764611	-3.113	A549	1	ND
PIK3CA	BRAF	0.128106	0.634262	1.23	DLD1	2	ND
PIK3CA	BRAF	0.128106	0.701268	7.64	HT29	2	ND
PIK3CA	BRAF	0.128106	2.0185	2.67	RKO	2	ND
PARP1	BTK	0.127793	0.0259142	0.57	A549	1	ND
POLD1	IGFBP3	0.12777	-0.283146	1.57	DLD1	2	ND
POLD1	IGFBP3	0.12777	-0.645308	0.68	HT29	2	ND
POLD1	IGFBP3	0.12777	-0.691108	-0.69	RKO	2	ND
BCL2L1	MTOR	0.127705	4.40842	-0.359569	786O	3	ND
BCL2L1	MTOR	0.127705	4.40842	0.0149147	786O	3	ND
BCL2L1	MTOR	0.127705	3.35362	-0.672897	A375	3	ND
BCL2L1	MTOR	0.127705	3.35362	-0.601672	A375	3	ND
BCL2L1	MTOR	0.127705	-2.78696	-0.764588	A549	3	ND
BCL2L1	MTOR	0.127705	-2.78696	-1.35261	A549	3	ND
BCL2L1	MTOR	0.127705	3.11613	-0.283721	HT29	3	ND
BCL2L1	MTOR	0.127705	3.11613	-0.242261	HT29	3	ND
BCL2L1	MTOR	0.127705	3.37859	-0.553127	MELJUSO	3	ND
BCL2L1	MTOR	0.127705	3.37859	-0.538344	MELJUSO	3	ND
BCL2L1	MTOR	0.127705	2.57402	-0.530451	OVCAR8	3	ND
BCL2L1	MTOR	0.127705	2.57402	-0.312172	OVCAR8	3	ND
CDK6	RRM2	0.127635	1.83952	-1.119	A549	1	ND
BRAF	CHEK1	0.127634	0.762315	-2.026	A549	1	ND
PARP1	BRAF	0.127568	-0.348616	0.154	A549	1	ND
RPS6KB1	FGFR3	0.127467	0.259394	-0.595	A549	1	ND
KRAS	LEF1	0.127346	5.32075	1.51	DLD1	2	ND
KRAS	LEF1	0.127346	-0.375906	2.24	HT29	2	ND
KRAS	LEF1	0.127346	4.89079	0.43	RKO	2	ND
SLC25A1	TCF7L2	0.127225	2.86292	-5.75	DLD1	2	ND
SLC25A1	TCF7L2	0.127225	3.1331	-3.41	HT29	2	ND
SLC25A1	TCF7L2	0.127225	0.145291	-1.88	RKO	2	ND
KMT2D	BRD4	0.127156	-2.38724	-1.736	A549	1	ND
SMARCA4	MAP2K1	0.126857	2.86245	-1.238	A549	1	ND
NF1	PIK3R1	0.126499	-0.263372	-1.543	A549	1	ND
PIK3CA	SOCS3	0.126441	-1.36983	-0.01	DLD1	2	ND
PIK3CA	SOCS3	0.126441	-2.24847	-0.5	HT29	2	ND
PIK3CA	SOCS3	0.126441	-0.210773	-0.62	RKO	2	ND
BRAF	BCL2L1	0.1263	5.10272	-0.23	DLD1	2	ND
BRAF	BCL2L1	0.1263	3.61847	0.52	HT29	2	ND
BRAF	BCL2L1	0.1263	1.02262	3.37	RKO	2	ND
HNF1B	LEF1	0.12604	5.49171	0.51	DLD1	2	ND
HNF1B	LEF1	0.12604	-0.387984	-1.34	HT29	2	ND
HNF1B	LEF1	0.12604	5.04793	0.08	RKO	2	ND
AKT2	AKT1	0.12601	0.0477704	-0.429734	786O	3	D
AKT2	AKT1	0.12601	0.0477704	-0.451512	786O	3	D
AKT2	AKT1	0.12601	0.118732	-0.693428	A375	3	D
AKT2	AKT1	0.12601	0.118732	-0.664823	A375	3	D
AKT2	AKT1	0.12601	-0.356512	-0.812318	A549	3	D
AKT2	AKT1	0.12601	-0.356512	-0.87013	A549	3	D
AKT2	AKT1	0.12601	0.711579	-1.04281	HT29	3	D
AKT2	AKT1	0.12601	0.711579	-1.09478	HT29	3	D
AKT2	AKT1	0.12601	1.3646	-0.534317	MELJUSO	3	D
AKT2	AKT1	0.12601	1.3646	-0.386799	MELJUSO	3	D
AKT2	AKT1	0.12601	0.652749	-0.526297	OVCAR8	3	D
AKT2	AKT1	0.12601	0.652749	-0.495057	OVCAR8	3	D
PIK3CA	MAP2K1	0.12597	2.57936	0.068	A549	1	ND
PIK3CA	MAP2K1	0.12597	1.2161	2.54	DLD1	2	ND
PIK3CA	MAP2K1	0.12597	3.49332	8.78	HT29	2	ND
PIK3CA	MAP2K1	0.12597	-0.875579	0.12	RKO	2	ND
TSC22D2	BRAF	0.125917	0.543008	1.81	DLD1	2	ND
TSC22D2	BRAF	0.125917	0.600373	-0.58	HT29	2	ND
TSC22D2	BRAF	0.125917	1.72809	0.54	RKO	2	ND
PBRM1	APC	0.125552	1.9137	0.067	A549	1	ND
CDK6	KIT	0.125386	-0.0327656	0.455	A549	1	ND
SRC	PARP1	0.125359	-0.0884385	-0.331	A549	1	ND
TRIP4	HNF1B	0.125265	2.39658	1.9	DLD1	2	ND
TRIP4	HNF1B	0.125265	2.99007	-0.88	HT29	2	ND
TRIP4	HNF1B	0.125265	0.0481479	-0.57	RKO	2	ND
AKT2	HSP90AA1	0.125248	0.625793	-0.306886	786O	3	ND
AKT2	HSP90AA1	0.125248	0.625793	-0.420118	786O	3	ND
AKT2	HSP90AA1	0.125248	1.63111	-0.646616	A375	3	ND
AKT2	HSP90AA1	0.125248	1.63111	-0.70619	A375	3	ND
AKT2	HSP90AA1	0.125248	2.33178	-0.77075	A549	3	ND
AKT2	HSP90AA1	0.125248	2.33178	-0.75484	A549	3	ND
AKT2	HSP90AA1	0.125248	-0.372002	-0.908169	HT29	3	ND
AKT2	HSP90AA1	0.125248	-0.372002	-0.65416	HT29	3	ND
AKT2	HSP90AA1	0.125248	-0.125455	-0.392754	MELJUSO	3	ND
AKT2	HSP90AA1	0.125248	-0.125455	-0.441638	MELJUSO	3	ND
AKT2	HSP90AA1	0.125248	3.30509	-0.459038	OVCAR8	3	ND
AKT2	HSP90AA1	0.125248	3.30509	-0.446653	OVCAR8	3	ND
CDH1	ABL1	0.125145	0.584633	0.248	A549	1	ND
CDK6	ROR1	0.125001	8.6746	-0.71	A549	1	ND
KMT2D	BRCA1	0.124993	3.51548	0.537	A549	1	ND
RBM10	YAF2	0.124964	-0.88009	-0.59	HT29	2	ND
RBM10	YAF2	0.124964	2.93243	-1.08	RKO	2	ND
DHFR	APC	0.124867	2.48152	-0.494	A549	1	ND
CDK6	TP53	0.124793	2.25071	0.418	A549	1	ND
ZNF217	CEP250	0.12476	-0.927142	0.53	DLD1	2	ND
ZNF217	CEP250	0.12476	0.254511	2.3	HT29	2	ND
ZNF217	CEP250	0.12476	3.46225	0.75	RKO	2	ND
KDM5C	ROR1	0.124583	4.76665	0.872	A549	1	ND
BRCA1	BRCA2	0.124273	0.762677	-1.324	A549	1	ND
BRCA1	BRCA2	0.124273	2.27031	-0.425345	786O	3	ND
BRCA1	BRCA2	0.124273	2.27031	-0.357098	786O	3	ND
BRCA1	BRCA2	0.124273	0.358726	-0.722316	A375	3	ND
BRCA1	BRCA2	0.124273	0.358726	-0.699294	A375	3	ND
BRCA1	BRCA2	0.124273	0.762677	-1.15084	A549	3	ND
BRCA1	BRCA2	0.124273	0.762677	-0.886225	A549	3	ND
BRCA1	BRCA2	0.124273	3.57414	-0.793995	HT29	3	ND
BRCA1	BRCA2	0.124273	3.57414	-0.883582	HT29	3	ND
BRCA1	BRCA2	0.124273	0.860736	-0.286292	MELJUSO	3	ND
BRCA1	BRCA2	0.124273	0.860736	-0.382042	MELJUSO	3	ND
BRCA1	BRCA2	0.124273	0.382663	-0.321286	OVCAR8	3	ND
BRCA1	BRCA2	0.124273	0.382663	-0.452717	OVCAR8	3	ND
TOP1	CHEK2	0.124252	-0.485591	-1.226	A549	1	ND
BCL2L1	TUBG1	0.124111	-0.45057	2.28	DLD1	2	ND
BCL2L1	TUBG1	0.124111	0.120892	0.13	HT29	2	ND
BCL2L1	TUBG1	0.124111	-3.3963	1.3	RKO	2	ND
TSC22D2	SMAD4	0.124085	0.726283	2.01	DLD1	2	ND
TSC22D2	SMAD4	0.124085	-2.31141	-1.09	HT29	2	ND
TSC22D2	SMAD4	0.124085	0.0353279	-1.63	RKO	2	ND
TUBG1	SOCS3	0.123922	-1.11103	-1.22	DLD1	2	ND
TUBG1	SOCS3	0.123922	-1.82367	-0.7	HT29	2	ND
TUBG1	SOCS3	0.123922	-0.170952	-2.23	RKO	2	ND
ALDOC	ENO2	0.123855	0.501444	-1.56373	A549	4	ND
ATM	CDK4	0.123784	0.502889	-2.238	A549	1	ND
YAP1	TGFB1	0.123686	0.0138915	-0.1	DLD1	2	ND
YAP1	TGFB1	0.123686	-1.67792	-1.09	HT29	2	ND
YAP1	TGFB1	0.123686	1.25497	1.99	RKO	2	ND
PGD	H6PD	0.123532	-1.84154	-1.5946	A549	4	ND
DLD	TPI1	0.123492	3.05205	0.303844	A549	4	ND
ERBB2	VHL	0.123454	-0.0161372	-2.191	A549	1	ND
BCL2L1	HSP90AA1	0.123327	1.77251	-0.307134	786O	3	ND
BCL2L1	HSP90AA1	0.123327	1.77251	-0.350526	786O	3	ND
BCL2L1	HSP90AA1	0.123327	4.62	-0.686001	A375	3	ND
BCL2L1	HSP90AA1	0.123327	4.62	-0.779567	A375	3	ND
BCL2L1	HSP90AA1	0.123327	6.60459	-1.04901	A549	3	ND
BCL2L1	HSP90AA1	0.123327	6.60459	-0.970843	A549	3	ND
BCL2L1	HSP90AA1	0.123327	-1.05367	-0.776274	HT29	3	ND
BCL2L1	HSP90AA1	0.123327	-1.05367	-0.828415	HT29	3	ND
BCL2L1	HSP90AA1	0.123327	-0.355343	-0.437051	MELJUSO	3	ND
BCL2L1	HSP90AA1	0.123327	-0.355343	-0.608896	MELJUSO	3	ND
BCL2L1	HSP90AA1	0.123327	9.36141	-0.419335	OVCAR8	3	ND
BCL2L1	HSP90AA1	0.123327	9.36141	-0.567824	OVCAR8	3	ND
MAPK3	BCL2L1	0.12304	1.74656	-0.447176	786O	3	ND
MAPK3	BCL2L1	0.12304	1.74656	-0.39358	786O	3	ND
MAPK3	BCL2L1	0.12304	-0.151706	-0.668846	A375	3	ND
MAPK3	BCL2L1	0.12304	-0.151706	-0.755151	A375	3	ND
MAPK3	BCL2L1	0.12304	1.73524	-0.483204	A549	3	ND
MAPK3	BCL2L1	0.12304	1.73524	-0.430135	A549	3	ND
MAPK3	BCL2L1	0.12304	1.74136	-0.572662	HT29	3	ND
MAPK3	BCL2L1	0.12304	1.74136	-0.783576	HT29	3	ND
MAPK3	BCL2L1	0.12304	0.385107	-0.529201	MELJUSO	3	ND
MAPK3	BCL2L1	0.12304	0.385107	-0.496315	MELJUSO	3	ND
MAPK3	BCL2L1	0.12304	1.37234	-0.502174	OVCAR8	3	ND
MAPK3	BCL2L1	0.12304	1.37234	-0.39173	OVCAR8	3	ND
DHFR	TP53	0.122881	1.57872	1.6	A549	1	ND
ATM	JAK2	0.122842	1.30442	-0.043	A549	1	ND
ENO1	DLD	0.122731	4.13259	-0.409899	A549	4	ND
FERMT1	MED25	0.122641	0.401144	-0.05	DLD1	2	ND
FERMT1	MED25	0.122641	3.33236	5.07	HT29	2	ND
FERMT1	MED25	0.122641	-1.04544	-1.29	RKO	2	ND
CHEK1	SRC	0.122546	3.95123	0.241	A549	1	ND
PFKL	PFKP	0.122531	1.7394	0.474834	A549	4	D
GATA3	ATM	0.122424	0.519647	-0.272	A549	1	ND
SETD2	CDK4	0.122274	0.490267	-0.841	A549	1	ND
SRC	KIT	0.122181	-0.0130195	-1.047	A549	1	ND
ATM	PDGFRA	0.122015	0.232433	-1.009	A549	1	ND
BCL2L1	WARS	0.121862	3.99044	0.46	DLD1	2	ND
BCL2L1	WARS	0.121862	-0.314185	0.5	HT29	2	ND
BCL2L1	WARS	0.121862	-3.44839	1.19	RKO	2	ND
MAP2K2	MAP2K1	0.121794	2.15872	-0.369389	786O	3	D
MAP2K2	MAP2K1	0.121794	2.15872	-0.385952	786O	3	D
MAP2K2	MAP2K1	0.121794	0.853208	-0.614425	A375	3	D
MAP2K2	MAP2K1	0.121794	0.853208	-0.588012	A375	3	D
MAP2K2	MAP2K1	0.121794	1.36448	-1.07281	A549	3	D
MAP2K2	MAP2K1	0.121794	1.36448	-1.54919	A549	3	D
MAP2K2	MAP2K1	0.121794	1.84796	-0.888906	HT29	3	D
MAP2K2	MAP2K1	0.121794	1.84796	-1.42477	HT29	3	D
MAP2K2	MAP2K1	0.121794	0.962889	-0.502957	MELJUSO	3	D
MAP2K2	MAP2K1	0.121794	0.962889	-0.641064	MELJUSO	3	D
MAP2K2	MAP2K1	0.121794	1.39564	-0.489587	OVCAR8	3	D
MAP2K2	MAP2K1	0.121794	1.39564	-0.688497	OVCAR8	3	D
CCNT1	FERMT1	0.121692	3.19836	1.7	DLD1	2	ND
CCNT1	FERMT1	0.121692	4.74252	4.1	HT29	2	ND
CCNT1	FERMT1	0.121692	2.74728	0.92	RKO	2	ND
ARID1A	FGFR2	0.121538	0.211158	-0.909	A549	1	ND
NF1	APC	0.121317	2.24283	1.067	A549	1	ND
CHEK1	CASP8	0.121166	2.40588	0.031	A549	1	ND
TSC22D2	ARNT	0.121061	-1.01082	-0.28	DLD1	2	ND
TSC22D2	ARNT	0.121061	-0.912093	3.23	HT29	2	ND
TSC22D2	ARNT	0.121061	-2.12498	-0.86	RKO	2	ND
NF1	SRC	0.121007	3.8606	-0.549	A549	1	ND
PIK3CA	MTOR	0.120872	-1.76096	-1.045	A549	1	ND
BCL2L1	MAPK1	0.120866	5.26401	-0.261761	786O	3	ND
BCL2L1	MAPK1	0.120866	5.26401	-0.250936	786O	3	ND
BCL2L1	MAPK1	0.120866	0.459712	-0.489594	A375	3	ND
BCL2L1	MAPK1	0.120866	0.459712	-0.715793	A375	3	ND
BCL2L1	MAPK1	0.120866	1.79304	-0.829493	A549	3	ND
BCL2L1	MAPK1	0.120866	1.79304	-0.800259	A549	3	ND
BCL2L1	MAPK1	0.120866	-2.55404	-0.755084	HT29	3	ND
BCL2L1	MAPK1	0.120866	-2.55404	-0.428439	HT29	3	ND
BCL2L1	MAPK1	0.120866	9.10704	-0.530087	MELJUSO	3	ND
BCL2L1	MAPK1	0.120866	9.10704	-0.584634	MELJUSO	3	ND
BCL2L1	MAPK1	0.120866	2.86472	-0.41639	OVCAR8	3	ND
BCL2L1	MAPK1	0.120866	2.86472	-0.44205	OVCAR8	3	ND
SLC25A1	GSK3A	0.120809	0.416224	0.54	DLD1	2	ND
SLC25A1	GSK3A	0.120809	1.60042	1.79	HT29	2	ND
SLC25A1	GSK3A	0.120809	-1.43001	-1.3	RKO	2	ND
FNTA	CDKN1B	0.1208	-0.639862	-2.203	A549	1	ND
RAB22A	KRAS	0.120776	1.65923	-1.41	DLD1	2	ND
RAB22A	KRAS	0.120776	1.29475	-2.42	HT29	2	ND
RAB22A	KRAS	0.120776	0.263062	-0.17	RKO	2	ND
HDAC1	ERBB2	0.120571	0.6182	0.903	A549	1	ND
CDH1	PIK3R1	0.120522	-0.225329	0.794	A549	1	ND
PIK3CA	POLD1	0.120283	1.17908	-1.92	DLD1	2	ND
PIK3CA	POLD1	0.120283	2.73938	0.5	HT29	2	ND
PIK3CA	POLD1	0.120283	3.35799	-0.28	RKO	2	ND
BRAF	CDKN1B	0.120225	-1.01653	-1.162	A549	1	ND
EGFR	TP53	0.120173	1.66709	2.481	A549	1	ND
IGF1R	ERBB2	0.120118	0.964467	1.033	A549	1	D
PDGFRA	MAP3K1	0.120054	-0.602454	-0.522	A549	1	ND
SMARCB1	ABL1	0.119945	0.881999	-0.224	A549	1	ND
IMPDH1	PARP1	0.119881	0.851536	-0.327645	786O	3	ND
IMPDH1	PARP1	0.119881	0.851536	-0.365315	786O	3	ND
IMPDH1	PARP1	0.119881	1.95504	-0.667396	A375	3	ND
IMPDH1	PARP1	0.119881	1.95504	-0.688881	A375	3	ND
IMPDH1	PARP1	0.119881	-0.0825893	-0.982535	A549	3	ND
IMPDH1	PARP1	0.119881	-0.0825893	-1.18419	A549	3	ND
IMPDH1	PARP1	0.119881	0.226489	-0.822736	HT29	3	ND
IMPDH1	PARP1	0.119881	0.226489	-0.81527	HT29	3	ND
IMPDH1	PARP1	0.119881	1.39401	-0.421768	MELJUSO	3	ND
IMPDH1	PARP1	0.119881	1.39401	-0.485372	MELJUSO	3	ND
IMPDH1	PARP1	0.119881	1.64214	-0.481021	OVCAR8	3	ND
IMPDH1	PARP1	0.119881	1.64214	-0.468732	OVCAR8	3	ND
WNK1	GSK3A	0.1198	0.686309	0.37	DLD1	2	ND
WNK1	GSK3A	0.1198	2.63892	1.96	HT29	2	ND
WNK1	GSK3A	0.1198	-2.35793	-2.87	RKO	2	ND
PEX1	BRD4	0.119754	-0.249087	3.82	DLD1	2	ND
PEX1	BRD4	0.119754	-0.44611	0.56	HT29	2	ND
PEX1	BRD4	0.119754	1.01259	-0.57	RKO	2	ND
SLC25A1	TEAD4	0.119718	1.52609	0.24	DLD1	2	ND
SLC25A1	TEAD4	0.119718	1.01887	-11.27	HT29	2	ND
SLC25A1	TEAD4	0.119718	0.577172	0.13	RKO	2	ND
IGF1R	HDAC1	0.119502	-0.854701	-0.576	A549	1	ND
TUBG1	DYNLT3	0.119397	3.29779	-3.07	DLD1	2	ND
TUBG1	DYNLT3	0.119397	1.40837	-5.49	HT29	2	ND
TUBG1	DYNLT3	0.119397	1.04155	-6.11	RKO	2	ND
DHFR	SRC	0.119103	4.4667	-0.225	A549	1	ND
RAB22A	MED25	0.118887	0.285503	-0.41	DLD1	2	ND
RAB22A	MED25	0.118887	2.37172	-0.43	HT29	2	ND
RAB22A	MED25	0.118887	-0.744059	1.98	RKO	2	ND
IGFBP3	PEX1	0.118677	2.16305	-0.04	DLD1	2	ND
IGFBP3	PEX1	0.118677	0.589314	-0.38	HT29	2	ND
IGFBP3	PEX1	0.118677	1.20608	0.96	RKO	2	ND
SLC25A1	HNF1B	0.118658	3.45051	-1.53	DLD1	2	ND
SLC25A1	HNF1B	0.118658	4.30501	-4.18	HT29	2	ND
SLC25A1	HNF1B	0.118658	0.0693218	-6.54	RKO	2	ND
KMT2D	SMAD4	0.118626	2.25038	-0.842	A549	1	ND
PDHB	LDHB	0.118597	1.72831	0.295898	A549	4	ND
ZNF217	MAP2K1	0.118517	1.65827	6.61	DLD1	2	ND
ZNF217	MAP2K1	0.118517	4.76347	2.33	HT29	2	ND
ZNF217	MAP2K1	0.118517	-1.19394	0.52	RKO	2	ND
SOCS3	POLD1	0.118401	1.3302	-0.47	DLD1	2	ND
SOCS3	POLD1	0.118401	3.09047	0.11	HT29	2	ND
SOCS3	POLD1	0.118401	3.78837	-0.18	RKO	2	ND
SRC	MTOR	0.11839	-1.04238	-0.666	A549	1	ND
HDAC1	MET	0.118342	2.6109	0.371	A549	1	ND
TKT	PDHB	0.118227	1.9944	-2.03521	A549	4	D
PFKL	ME1	0.118197	2.48063	0.53167	A549	4	ND
CDK6	AKT1	0.117916	-0.951529	-0.507	A549	1	ND
WNK1	TCF7	0.11786	4.24626	1.31	DLD1	2	ND
WNK1	TCF7	0.11786	5.90588	-0.12	HT29	2	ND
WNK1	TCF7	0.11786	2.58922	-0.09	RKO	2	ND
BCL2L1	SLC25A1	0.117814	7.44546	-2.13	DLD1	2	ND
BCL2L1	SLC25A1	0.117814	10.2075	-1.12	HT29	2	ND
BCL2L1	SLC25A1	0.117814	-2.43239	-0.24	RKO	2	ND
CCNT1	BCL9L	0.117593	0.65273	-0.99	DLD1	2	ND
CCNT1	BCL9L	0.117593	2.05503	0.2	HT29	2	ND
CCNT1	BCL9L	0.117593	-1.56058	-1.05	RKO	2	ND
KRAS	BRD4	0.117503	-0.511838	2.38	DLD1	2	ND
KRAS	BRD4	0.117503	-0.916693	0.52	HT29	2	ND
KRAS	BRD4	0.117503	2.08074	-3.51	RKO	2	ND
FNTA	SMARCA4	0.117379	-5.48768	-1.469	A549	1	ND
ALDOC	MDH1	0.117313	1.89902	0.547833	A549	4	ND
PEX1	CTNNB1	0.117285	1.1508	1.18	DLD1	2	ND
PEX1	CTNNB1	0.117285	-0.648547	-2.43	HT29	2	ND
PEX1	CTNNB1	0.117285	-0.0592972	1.04	RKO	2	ND
TYMS	CDK4	0.117231	1.23509	-0.378	A549	1	ND
YAP1	PIK3CA	0.117213	-1.40586	4.71	DLD1	2	ND
YAP1	PIK3CA	0.117213	-0.135665	6.59	HT29	2	ND
YAP1	PIK3CA	0.117213	0.0811873	2.29	RKO	2	ND
CDK6	SMO	0.117149	5.98945	-0.258	A549	1	ND
KMT2D	MAP2K1	0.11711	2.96143	-0.8	A549	1	ND
PIK3CA	BRD4	0.116933	-2.44178	-1.313	A549	1	ND
PIK3CA	BRD4	0.116933	-0.392212	1.7	DLD1	2	ND
PIK3CA	BRD4	0.116933	-0.702445	4.8	HT29	2	ND
PIK3CA	BRD4	0.116933	1.59443	2.6	RKO	2	ND
MLH1	BRCA1	0.116894	1.63674	-0.609	A549	1	ND
MAP3K1	FGFR2	0.116893	0.107632	-0.862	A549	1	ND
MED12	TCF7L2	0.116816	5.24859	-0.37	HT29	2	ND
MED12	TCF7L2	0.116816	0.243393	-0.08	RKO	2	ND
TYMS	CDK9	0.116773	2.94266	-2.235	A549	1	ND
KMT2D	PIK3CA	0.116549	-0.776129	-1.165	A549	1	ND
PARP1	PBRM1	0.116548	0.280586	-1.136	A549	1	ND
FERMT1	TRIP4	0.116473	1.05094	2.99	DLD1	2	ND
FERMT1	TRIP4	0.116473	0.693329	-0.05	HT29	2	ND
FERMT1	TRIP4	0.116473	-1.09245	2.1	RKO	2	ND
EGFR	BRCA2	0.116426	1.26916	-0.999	A549	1	ND
WNK1	MED12	0.116275	-0.00391808	0.52	DLD1	2	ND
WNK1	MED12	0.116275	3.04843	0.39	HT29	2	ND
WNK1	MED12	0.116275	-0.0988115	0.82	RKO	2	ND
ZNF217	IGFBP3	0.116216	-0.643978	-1.49	DLD1	2	ND
ZNF217	IGFBP3	0.116216	-1.46766	0.2	HT29	2	ND
ZNF217	IGFBP3	0.116216	-1.57183	-0.15	RKO	2	ND
WNK1	CEP250	0.116195	-0.907494	0.68	DLD1	2	ND
WNK1	CEP250	0.116195	0.249118	-3.04	HT29	2	ND
WNK1	CEP250	0.116195	3.38888	-1.46	RKO	2	ND
RAB22A	RAD52	0.116057	0.086204	1.52	DLD1	2	ND
RAB22A	RAD52	0.116057	-0.292409	1.41	HT29	2	ND
RAB22A	RAD52	0.116057	2.26881	1.01	RKO	2	ND
SRC	MSH6	0.116003	2.30023	-0.104	A549	1	ND
BRAF	CDH1	0.115958	2.46193	0.43	A549	1	ND
PC	PFKP	0.115954	2.32996	-0.872446	A549	4	ND
CDK6	ABL1	0.11591	1.27677	-1.614	A549	1	ND
KMT2D	RRM2	0.115792	1.43977	-2.434	A549	1	ND
KMT2D	HDAC2	0.11577	0.10143	-0.171	A549	1	ND
ERBB2	MSH6	0.115686	3.57456	-0.246	A549	1	ND
SETD2	TYMS	0.1156	1.19777	-0.577	A549	1	ND
PEX1	TEAD2	0.115593	1.05591	8.21	DLD1	2	ND
PEX1	TEAD2	0.115593	2.05055	0.42	HT29	2	ND
PEX1	TEAD2	0.115593	1.30634	1.62	RKO	2	ND
RAB10	PIK3CA	0.115428	-1.77801	3.19	DLD1	2	ND
RAB10	PIK3CA	0.115428	-0.171579	2.22	HT29	2	ND
RAB10	PIK3CA	0.115428	0.102679	2.18	RKO	2	ND
PIK3CA	ABL1	0.115411	0.856346	-0.064	A549	1	ND
DLD	H6PD	0.115301	-1.59736	-0.103559	A549	4	ND
MCL1	AKT3	0.115249	6.77711	-0.363816	786O	3	ND
MCL1	AKT3	0.115249	6.77711	-0.491938	786O	3	ND
MCL1	AKT3	0.115249	6.7738	-0.753704	A375	3	ND
MCL1	AKT3	0.115249	6.7738	-0.709384	A375	3	ND
MCL1	AKT3	0.115249	5.84807	-1.08699	A549	3	ND
MCL1	AKT3	0.115249	5.84807	-0.890702	A549	3	ND
MCL1	AKT3	0.115249	-1.89087	-0.753525	HT29	3	ND
MCL1	AKT3	0.115249	-1.89087	-0.769949	HT29	3	ND
MCL1	AKT3	0.115249	4.83546	-0.487269	MELJUSO	3	ND
MCL1	AKT3	0.115249	4.83546	-0.476924	MELJUSO	3	ND
MCL1	AKT3	0.115249	6.9086	-0.499089	OVCAR8	3	ND
MCL1	AKT3	0.115249	6.9086	-0.497399	OVCAR8	3	ND
YAP1	CCNT1	0.115142	1.61827	-1.36	DLD1	2	ND
YAP1	CCNT1	0.115142	0.535325	-1.17	HT29	2	ND
YAP1	CCNT1	0.115142	2.83702	1.7	RKO	2	ND
MLH1	SETD2	0.115126	0.900452	-0.376	A549	1	ND
BRAF	BCL9L	0.115086	1.11425	0.01	DLD1	2	ND
BRAF	BCL9L	0.115086	3.50806	-5.44	HT29	2	ND
BRAF	BCL9L	0.115086	-2.66399	0.18	RKO	2	ND
AKT2	CD81	0.115072	1.41832	-0.370571	786O	3	ND
AKT2	CD81	0.115072	1.41832	-0.435656	786O	3	ND
AKT2	CD81	0.115072	-0.657167	-0.659287	A375	3	ND
AKT2	CD81	0.115072	-0.657167	-0.685729	A375	3	ND
AKT2	CD81	0.115072	0.889691	-0.953964	A549	3	ND
AKT2	CD81	0.115072	0.889691	-0.781713	A549	3	ND
AKT2	CD81	0.115072	0.32637	-0.719491	HT29	3	ND
AKT2	CD81	0.115072	0.32637	-0.665864	HT29	3	ND
AKT2	CD81	0.115072	1.11109	-0.463621	MELJUSO	3	ND
AKT2	CD81	0.115072	1.11109	-0.490778	MELJUSO	3	ND
AKT2	CD81	0.115072	0.896586	-0.48268	OVCAR8	3	ND
AKT2	CD81	0.115072	0.896586	-0.499062	OVCAR8	3	ND
ZNF217	DYNLT3	0.114993	5.51136	1.1	DLD1	2	ND
ZNF217	DYNLT3	0.114993	2.35371	-3.27	HT29	2	ND
ZNF217	DYNLT3	0.114993	1.74067	-1.22	RKO	2	ND
BRAF	GATA3	0.114903	3.23853	-0.543	A549	1	ND
SLC25A1	MED25	0.114837	0.426555	-2.97	DLD1	2	ND
SLC25A1	MED25	0.114837	3.54346	-7.27	HT29	2	ND
SLC25A1	MED25	0.114837	-1.11166	-0.37	RKO	2	ND
MCL1	BCL2L2	0.114817	-1.79679	-0.292182	786O	3	D
MCL1	BCL2L2	0.114817	-1.79679	-0.424723	786O	3	D
MCL1	BCL2L2	0.114817	2.32035	-0.678863	A375	3	D
MCL1	BCL2L2	0.114817	2.32035	-0.727923	A375	3	D
MCL1	BCL2L2	0.114817	-1.49045	-0.720351	A549	3	D
MCL1	BCL2L2	0.114817	-1.49045	-0.62353	A549	3	D
MCL1	BCL2L2	0.114817	1.26563	-0.675666	HT29	3	D
MCL1	BCL2L2	0.114817	1.26563	-0.888324	HT29	3	D
MCL1	BCL2L2	0.114817	2.74951	-0.442697	MELJUSO	3	D
MCL1	BCL2L2	0.114817	2.74951	-0.532568	MELJUSO	3	D
MCL1	BCL2L2	0.114817	2.17182	-0.506971	OVCAR8	3	D
MCL1	BCL2L2	0.114817	2.17182	-0.499649	OVCAR8	3	D
TYMS	RPS6KB1	0.114537	5.95759	-0.403	A549	1	ND
PEX1	MED12	0.114536	-0.00221841	0.89	DLD1	2	ND
PEX1	MED12	0.114536	1.72602	-0.47	HT29	2	ND
PEX1	MED12	0.114536	-0.055947	1.73	RKO	2	ND
G6PD	PDHA1	0.11447	1.98706	0.211075	A549	4	ND
SETD2	SMO	0.114446	2.95465	-0.843	A549	1	ND
MAP2K1	FGFR2	0.114427	0.142462	-2.668	A549	1	ND
SMARCA4	MET	0.114148	4.03607	-0.736	A549	1	ND
BRAF	POLD1	0.11411	1.46159	0.57	DLD1	2	ND
BRAF	POLD1	0.11411	3.39572	-2.42	HT29	2	ND
BRAF	POLD1	0.11411	4.16255	-1.08	RKO	2	ND
SRC	PEX1	0.11403	2.65162	2.63	DLD1	2	ND
SRC	PEX1	0.11403	0.72242	-0.1	HT29	2	ND
SRC	PEX1	0.11403	1.4785	0.46	RKO	2	ND
HNF1B	CHST14	0.113975	0.879997	1.06	DLD1	2	ND
HNF1B	CHST14	0.113975	-2.47104	3.05	HT29	2	ND
HNF1B	CHST14	0.113975	-3.14259	-1.46	RKO	2	ND
GAPDH	GOT1	0.113887	0.6251	-1.92663	A549	4	ND
MAP2K2	BCL2L1	0.113713	1.75319	-0.17044	786O	3	ND
MAP2K2	BCL2L1	0.113713	1.75319	-0.196502	786O	3	ND
MAP2K2	BCL2L1	0.113713	-0.152281	-0.629174	A375	3	ND
MAP2K2	BCL2L1	0.113713	-0.152281	-0.623521	A375	3	ND
MAP2K2	BCL2L1	0.113713	1.74182	-0.87552	A549	3	ND
MAP2K2	BCL2L1	0.113713	1.74182	-0.582734	A549	3	ND
MAP2K2	BCL2L1	0.113713	1.74796	-0.773871	HT29	3	ND
MAP2K2	BCL2L1	0.113713	1.74796	-0.557756	HT29	3	ND
MAP2K2	BCL2L1	0.113713	0.386567	-0.447641	MELJUSO	3	ND
MAP2K2	BCL2L1	0.113713	0.386567	-0.480949	MELJUSO	3	ND
MAP2K2	BCL2L1	0.113713	1.37755	-0.436678	OVCAR8	3	ND
MAP2K2	BCL2L1	0.113713	1.37755	-0.375316	OVCAR8	3	ND
KMT2D	NF1	0.113699	3.46487	-0.899	A549	1	ND
CHEK1	BCL2L2	0.113609	-1.2962	-0.476265	786O	3	ND
CHEK1	BCL2L2	0.113609	-1.2962	-0.3887	786O	3	ND
CHEK1	BCL2L2	0.113609	1.67391	-0.668823	A375	3	ND
CHEK1	BCL2L2	0.113609	1.67391	-0.516825	A375	3	ND
CHEK1	BCL2L2	0.113609	-1.07521	-0.787873	A549	3	ND
CHEK1	BCL2L2	0.113609	-1.07521	-1.08967	A549	3	ND
CHEK1	BCL2L2	0.113609	0.913026	-0.679494	HT29	3	ND
CHEK1	BCL2L2	0.113609	0.913026	-0.630844	HT29	3	ND
CHEK1	BCL2L2	0.113609	1.9835	-0.410967	MELJUSO	3	ND
CHEK1	BCL2L2	0.113609	1.9835	-0.327149	MELJUSO	3	ND
CHEK1	BCL2L2	0.113609	1.56676	-0.520644	OVCAR8	3	ND
CHEK1	BCL2L2	0.113609	1.56676	-0.425341	OVCAR8	3	ND
BRAF	RXRA	0.113512	1.37304	-0.55	DLD1	2	ND
BRAF	RXRA	0.113512	4.20776	-5.58	HT29	2	ND
BRAF	RXRA	0.113512	-1.06007	-1.11	RKO	2	ND
CDK6	TYMS	0.113474	2.53332	0.053	A549	1	ND
ME2	TALDO1	0.113439	2.26187	0.296557	A549	4	ND
DLD	PKM	0.113428	3.65276	-1.544	A549	4	ND
ZNF217	FERMT1	0.113348	6.23358	3.16	DLD1	2	ND
ZNF217	FERMT1	0.113348	9.24315	0.23	HT29	2	ND
ZNF217	FERMT1	0.113348	5.35444	-0.47	RKO	2	ND
IGF1R	PDGFRA	0.113224	0.391237	-0.977	A549	1	D
DLD	RPE	0.113153	4.4536	0.037593	A549	4	ND
UBC	WEE1	0.11302	3.09813	-0.221928	786O	3	ND
UBC	WEE1	0.11302	3.09813	-0.417617	786O	3	ND
UBC	WEE1	0.11302	-0.42891	-0.589057	A375	3	ND
UBC	WEE1	0.11302	-0.42891	-0.69167	A375	3	ND
UBC	WEE1	0.11302	-0.441632	-0.544835	A549	3	ND
UBC	WEE1	0.11302	-0.441632	-0.894636	A549	3	ND
UBC	WEE1	0.11302	1.25487	-0.770567	HT29	3	ND
UBC	WEE1	0.11302	1.25487	-0.645733	HT29	3	ND
UBC	WEE1	0.11302	0.910574	-0.285868	MELJUSO	3	ND
UBC	WEE1	0.11302	0.910574	-0.385697	MELJUSO	3	ND
UBC	WEE1	0.11302	-0.586942	-0.502784	OVCAR8	3	ND
UBC	WEE1	0.11302	-0.586942	-0.445542	OVCAR8	3	ND
ADSS	SLC25A1	0.113019	4.71738	0.22	DLD1	2	ND
ADSS	SLC25A1	0.113019	6.46741	5.65	HT29	2	ND
ADSS	SLC25A1	0.113019	-1.54114	2.09	RKO	2	ND
TOP1	HDAC1	0.113015	-0.599971	-1.16	A549	1	ND
NF1	HDAC2	0.11289	0.0889508	-1.259	A549	1	ND
ERBB2	KDM5C	0.112644	0.297917	0.022	A549	1	ND
YAP1	ARNT	0.112614	-1.18165	-1.61	DLD1	2	ND
YAP1	ARNT	0.112614	-1.06624	-4.21	HT29	2	ND
YAP1	ARNT	0.112614	-2.48411	-0.47	RKO	2	ND
TYMS	APC	0.112572	4.6137	-1.935	A549	1	ND
VHL	ABL1	0.112522	1.05061	-1.668	A549	1	ND
NF1	KIT	0.112497	-0.0221495	-0.79	A549	1	ND
UBC	MAP2K1	0.11246	4.7671	-0.383547	786O	3	ND
UBC	MAP2K1	0.11246	4.7671	-0.381234	786O	3	ND
UBC	MAP2K1	0.11246	1.88414	-0.756979	A375	3	ND
UBC	MAP2K1	0.11246	1.88414	-0.364886	A375	3	ND
UBC	MAP2K1	0.11246	3.01318	-0.847056	A549	3	ND
UBC	MAP2K1	0.11246	3.01318	-0.951515	A549	3	ND
UBC	MAP2K1	0.11246	4.08085	-0.75619	HT29	3	ND
UBC	MAP2K1	0.11246	4.08085	-0.643977	HT29	3	ND
UBC	MAP2K1	0.11246	2.12634	-0.412715	MELJUSO	3	ND
UBC	MAP2K1	0.11246	2.12634	-0.401286	MELJUSO	3	ND
UBC	MAP2K1	0.11246	3.08198	-0.413703	OVCAR8	3	ND
UBC	MAP2K1	0.11246	3.08198	-0.396575	OVCAR8	3	ND
BRAF	ARID1A	0.112254	-1.45564	-1.089	A549	1	ND
RAB10	CTNNB1	0.11223	2.09773	-0.26	DLD1	2	ND
RAB10	CTNNB1	0.11223	-1.18219	-0.97	HT29	2	ND
RAB10	CTNNB1	0.11223	-0.108089	-0.22	RKO	2	ND
MAP2K1	WEE1	0.112213	-0.26992	-0.103	A549	1	ND
MAP2K1	WEE1	0.112213	1.89354	-0.353197	786O	3	ND
MAP2K1	WEE1	0.112213	1.89354	-0.40846	786O	3	ND
MAP2K1	WEE1	0.112213	-0.262145	-0.810284	A375	3	ND
MAP2K1	WEE1	0.112213	-0.262145	-0.506546	A375	3	ND
MAP2K1	WEE1	0.112213	-0.26992	-0.585378	A549	3	ND
MAP2K1	WEE1	0.112213	-0.26992	-1.04171	A549	3	ND
MAP2K1	WEE1	0.112213	0.76696	-0.81549	HT29	3	ND
MAP2K1	WEE1	0.112213	0.76696	-0.605393	HT29	3	ND
MAP2K1	WEE1	0.112213	0.556532	-0.384171	MELJUSO	3	ND
MAP2K1	WEE1	0.112213	0.556532	-0.396782	MELJUSO	3	ND
MAP2K1	WEE1	0.112213	-0.358732	-0.483153	OVCAR8	3	ND
MAP2K1	WEE1	0.112213	-0.358732	-0.404215	OVCAR8	3	ND
HK2	PKM	0.112212	2.78641	-0.321931	A549	4	ND
BRCA1	NF1	0.112107	2.26654	-0.621	A549	1	ND
CTNNB1	MED12	0.11195	-0.00409343	0.72	DLD1	2	ND
CTNNB1	MED12	0.11195	3.18487	-2.33	HT29	2	ND
CTNNB1	MED12	0.11195	-0.103234	0.5	RKO	2	ND
BCL2L1	RBM10	0.111911	1.70126	-0.3	DLD1	2	ND
BCL2L1	RBM10	0.111911	4.14638	-2.71	HT29	2	ND
BCL2L1	RBM10	0.111911	-4.42233	1.15	RKO	2	ND
WNK1	MED25	0.111886	0.715866	0.73	DLD1	2	ND
WNK1	MED25	0.111886	5.94681	-0.33	HT29	2	ND
WNK1	MED25	0.111886	-1.86565	1.25	RKO	2	ND
PARP1	HDAC1	0.111706	-0.357174	-0.916	A549	1	ND
WNK1	CHST14	0.111701	0.781639	-0.75	DLD1	2	ND
WNK1	CHST14	0.111701	-2.19485	-6.76	HT29	2	ND
WNK1	CHST14	0.111701	-2.79134	-1.49	RKO	2	ND
CTNNB1	WARS	0.111641	3.07079	1.97	DLD1	2	ND
CTNNB1	WARS	0.111641	-0.241777	-1.17	HT29	2	ND
CTNNB1	WARS	0.111641	-2.65366	1.86	RKO	2	ND
PEX1	CEP250	0.111577	-0.527088	3.58	DLD1	2	ND
PEX1	CEP250	0.111577	0.144692	-0.96	HT29	2	ND
PEX1	CEP250	0.111577	1.96832	1.49	RKO	2	ND
PDGFRA	RB1	0.111576	1.0596	-0.689	A549	1	ND
SRC	ARID1A	0.111523	-0.722373	-2.173	A549	1	ND
CDK6	NF1	0.111494	4.96057	-1.901	A549	1	ND
BCL2L1	TRIP4	0.111188	2.56997	2.37	DLD1	2	ND
BCL2L1	TRIP4	0.111188	1.69547	-0.37	HT29	2	ND
BCL2L1	TRIP4	0.111188	-2.67147	0.7	RKO	2	ND
TUBG1	YAP1	0.111182	1.52322	7.74	DLD1	2	ND
TUBG1	YAP1	0.111182	0.648295	2.9	HT29	2	ND
TUBG1	YAP1	0.111182	-0.128376	2.29	RKO	2	ND
SRC	POLD1	0.111141	0.739843	1.09	DLD1	2	ND
SRC	POLD1	0.111141	1.71888	-1.36	HT29	2	ND
SRC	POLD1	0.111141	2.10705	-0.53	RKO	2	ND
CTNNB1	ZNF217	0.111122	1.30731	2.79	DLD1	2	ND
CTNNB1	ZNF217	0.111122	1.59596	0.09	HT29	2	ND
CTNNB1	ZNF217	0.111122	-7.17144	-1.8	RKO	2	ND
PARP1	CDKN2A	0.111068	-0.108673	-0.233	A549	1	ND
FNTA	KIT	0.110995	-0.0183851	-1.551	A549	1	ND
IMPDH1	BRCA1	0.110962	1.59535	-0.461325	786O	3	ND
IMPDH1	BRCA1	0.110962	1.59535	-0.385793	786O	3	ND
IMPDH1	BRCA1	0.110962	1.82846	-0.819907	A375	3	ND
IMPDH1	BRCA1	0.110962	1.82846	-0.736308	A375	3	ND
IMPDH1	BRCA1	0.110962	1.9354	-0.968025	A549	3	ND
IMPDH1	BRCA1	0.110962	1.9354	-0.995968	A549	3	ND
IMPDH1	BRCA1	0.110962	0.285002	-0.886598	HT29	3	ND
IMPDH1	BRCA1	0.110962	0.285002	-0.780341	HT29	3	ND
IMPDH1	BRCA1	0.110962	0.6802	-0.452399	MELJUSO	3	ND
IMPDH1	BRCA1	0.110962	0.6802	-0.409717	MELJUSO	3	ND
IMPDH1	BRCA1	0.110962	-2.30662	-0.480857	OVCAR8	3	ND
IMPDH1	BRCA1	0.110962	-2.30662	-0.469338	OVCAR8	3	ND
TRIP4	CRYL1	0.11096	2.45273	-0.2	DLD1	2	ND
TRIP4	CRYL1	0.11096	0.971754	-2.96	HT29	2	ND
TRIP4	CRYL1	0.11096	0.579423	-1.16	RKO	2	ND
ZNF217	TEAD2	0.110899	2.16847	-0.3	DLD1	2	ND
ZNF217	TEAD2	0.110899	4.2111	-7.34	HT29	2	ND
ZNF217	TEAD2	0.110899	2.68276	0.11	RKO	2	ND
CDK4	FNTA	0.110886	2.8317	-2.394	A549	1	ND
CDKN2A	CDK4	0.110852	0.510265	-1.981	A549	1	ND
CTNNB1	RBM10	0.11081	1.20604	-1.5	DLD1	2	ND
CTNNB1	RBM10	0.11081	2.9394	-0.85	HT29	2	ND
CTNNB1	RBM10	0.11081	-3.13503	0.34	RKO	2	ND
WNK1	BRAF	0.110787	0.855275	-0.41	DLD1	2	ND
WNK1	BRAF	0.110787	0.945629	2.95	HT29	2	ND
WNK1	BRAF	0.110787	2.72186	0.45	RKO	2	ND
PDHX	DLAT	0.110781	0.942288	-0.149754	A549	4	D
WEE1	CDH1	0.110742	1.78574	-0.033	A549	1	ND
CHEK1	RUNX1	0.110696	-1.68458	-1.219	A549	1	ND
PARP1	CDK9	0.110547	0.81391	-0.442	A549	1	ND
TALDO1	PGAM1	0.110488	1.76692	0.345157	A549	4	ND
BRCA1	HDAC1	0.110437	-0.544765	0.254	A549	1	ND
VEGFA	JAK2	0.110369	0.781977	-1.77	A549	1	ND
BRCA1	VHL	0.110235	-0.0138277	-1.417	A549	1	ND
ALDOC	PDHX	0.110126	1.62685	-0.215117	A549	4	ND
PFKL	GOT1	0.109998	0.452019	0.384759	A549	4	ND
PBRM1	SRC	0.109964	3.75049	-1.041	A549	1	ND
MED12	DYNLT3	0.109715	2.08909	0.7	HT29	2	ND
MED12	DYNLT3	0.109715	1.54497	0.43	RKO	2	ND
KDM5C	ABL1	0.109672	0.738349	-0.074	A549	1	ND
WARS	MAP2K1	0.109633	0.906136	3.7	DLD1	2	ND
WARS	MAP2K1	0.109633	2.60293	1.97	HT29	2	ND
WARS	MAP2K1	0.109633	-0.652407	1.2	RKO	2	ND
PIK3CA	ARNT	0.109537	-1.3276	2.28	DLD1	2	ND
PIK3CA	ARNT	0.109537	-1.19794	3.55	HT29	2	ND
PIK3CA	ARNT	0.109537	-2.79094	-0.18	RKO	2	ND
IGF1R	PIK3CA	0.109478	-0.904404	-1.678	A549	1	ND
BRAF	HDAC6	0.109392	0.576391	0.354	A549	1	ND
SLC25A1	BCL9L	0.109261	0.711781	0.93	DLD1	2	ND
SLC25A1	BCL9L	0.109261	2.24095	3.22	HT29	2	ND
SLC25A1	BCL9L	0.109261	-1.70176	0.21	RKO	2	ND
RBM10	LEF1	0.109225	-0.256194	-1.24	HT29	2	ND
RBM10	LEF1	0.109225	3.33326	-0.51	RKO	2	ND
CDK9	ERBB2	0.108742	0.524113	-0.216	A549	1	ND
MAP3K1	CDKN1B	0.108739	-0.466809	-0.745	A549	1	ND
BRD4	TEAD2	0.108615	1.39149	2.94	DLD1	2	ND
BRD4	TEAD2	0.108615	2.70223	-2.21	HT29	2	ND
BRD4	TEAD2	0.108615	1.7215	-1.77	RKO	2	ND
MED12	TCF7	0.108566	6.07477	-0.63	HT29	2	ND
MED12	TCF7	0.108566	2.66326	-1.35	RKO	2	ND
PARP1	AKT2	0.108566	0.598846	-0.446488	786O	3	ND
PARP1	AKT2	0.108566	0.598846	-0.36757	786O	3	ND
PARP1	AKT2	0.108566	1.60426	-0.652909	A375	3	ND
PARP1	AKT2	0.108566	1.60426	-0.73827	A375	3	ND
PARP1	AKT2	0.108566	2.12125	-1.08233	A549	3	ND
PARP1	AKT2	0.108566	2.12125	-0.782203	A549	3	ND
PARP1	AKT2	0.108566	1.85212	-0.821216	HT29	3	ND
PARP1	AKT2	0.108566	1.85212	-0.739148	HT29	3	ND
PARP1	AKT2	0.108566	0.85659	-0.476166	MELJUSO	3	ND
PARP1	AKT2	0.108566	0.85659	-0.427162	MELJUSO	3	ND
PARP1	AKT2	0.108566	0.383554	-0.555084	OVCAR8	3	ND
PARP1	AKT2	0.108566	0.383554	-0.53044	OVCAR8	3	ND
TUBG1	SRC	0.108527	1.35565	-1.58	DLD1	2	ND
TUBG1	SRC	0.108527	4.10648	-7.85	HT29	2	ND
TUBG1	SRC	0.108527	1.44101	-1.08	RKO	2	ND
FERMT1	TEAD2	0.108493	1.23896	5.31	DLD1	2	ND
FERMT1	TEAD2	0.108493	2.40602	0.21	HT29	2	ND
FERMT1	TEAD2	0.108493	1.5328	0.94	RKO	2	ND
TYMS	SMO	0.108443	7.49064	-0.277	A549	1	ND
PARP1	BRD4	0.108319	-1.19871	-1.002	A549	1	ND
BCL2L1	WNK1	0.108311	3.41543	4.31	DLD1	2	ND
BCL2L1	WNK1	0.108311	2.06799	-0.32	HT29	2	ND
BCL2L1	WNK1	0.108311	-2.77194	-1.87	RKO	2	ND
SRC	HDAC6	0.108289	0.28707	-1.124	A549	1	ND
MED25	MTCH2	0.1082	3.02927	-0.79	DLD1	2	ND
MED25	MTCH2	0.1082	1.91897	-0.58	HT29	2	ND
MED25	MTCH2	0.1082	-1.21818	4.09	RKO	2	ND
EEF2	MCL1	0.108193	0.748501	-0.17183	786O	3	ND
EEF2	MCL1	0.108193	0.748501	-0.274493	786O	3	ND
EEF2	MCL1	0.108193	3.6275	-0.777136	A375	3	ND
EEF2	MCL1	0.108193	3.6275	-0.600753	A375	3	ND
EEF2	MCL1	0.108193	-0.553898	-0.890187	A549	3	ND
EEF2	MCL1	0.108193	-0.553898	-0.602354	A549	3	ND
EEF2	MCL1	0.108193	0.503635	-0.645926	HT29	3	ND
EEF2	MCL1	0.108193	0.503635	-0.535203	HT29	3	ND
EEF2	MCL1	0.108193	0.591504	-0.4679	MELJUSO	3	ND
EEF2	MCL1	0.108193	0.591504	-0.339276	MELJUSO	3	ND
EEF2	MCL1	0.108193	0.944567	-0.396844	OVCAR8	3	ND
EEF2	MCL1	0.108193	0.944567	-0.50786	OVCAR8	3	ND
ABL1	HSP90AA1	0.108193	3.20209	0.096	A549	1	ND
NF1	ROR1	0.108083	6.08475	0.348	A549	1	ND
NF1	SMO	0.108024	3.93953	-0.831	A549	1	ND
TUBG1	TRIP4	0.107961	1.25827	-3.64	DLD1	2	ND
TUBG1	TRIP4	0.107961	0.830113	-1.41	HT29	2	ND
TUBG1	TRIP4	0.107961	-1.30797	-0.3	RKO	2	ND
KMT2D	TYMS	0.10791	1.89685	-0.421	A549	1	ND
VHL	BRD4	0.107864	-3.16626	-1.762	A549	1	ND
ARID2	NF1	0.107573	3.17522	-0.749	A549	1	ND
VHL	HDAC1	0.107542	-0.975874	0.254	A549	1	ND
RAB22A	CCNT1	0.107518	0.939293	1.46	DLD1	2	ND
RAB22A	CCNT1	0.107518	0.31072	-0.2	HT29	2	ND
RAB22A	CCNT1	0.107518	1.6467	0.37	RKO	2	ND
PARP1	CHEK1	0.107475	0.350577	-0.69	A549	1	ND
PARP1	CHEK1	0.107475	1.29969	-0.501816	786O	3	ND
PARP1	CHEK1	0.107475	1.29969	-0.465848	786O	3	ND
PARP1	CHEK1	0.107475	1.63088	-0.581321	A375	3	ND
PARP1	CHEK1	0.107475	1.63088	-0.725167	A375	3	ND
PARP1	CHEK1	0.107475	0.350577	-1.21197	A549	3	ND
PARP1	CHEK1	0.107475	0.350577	-0.949863	A549	3	ND
PARP1	CHEK1	0.107475	1.72012	-0.838157	HT29	3	ND
PARP1	CHEK1	0.107475	1.72012	-0.664567	HT29	3	ND
PARP1	CHEK1	0.107475	1.05799	-0.251252	MELJUSO	3	ND
PARP1	CHEK1	0.107475	1.05799	-0.43269	MELJUSO	3	ND
PARP1	CHEK1	0.107475	0.983035	-0.460131	OVCAR8	3	ND
PARP1	CHEK1	0.107475	0.983035	-0.530228	OVCAR8	3	ND
PIK3CA	GSK3A	0.107429	0.656296	0.02	DLD1	2	ND
PIK3CA	GSK3A	0.107429	2.52352	-12.36	HT29	2	ND
PIK3CA	GSK3A	0.107429	-2.25482	-1.21	RKO	2	ND
PC	MDH1	0.107275	2.28932	0.021364	A549	4	ND
BCL2	FGFR3	0.107188	0.477649	-1.522	A549	1	ND
BCL9L	MAP2K1	0.107158	0.966274	-2.31	DLD1	2	ND
BCL9L	MAP2K1	0.107158	2.77567	-2.34	HT29	2	ND
BCL9L	MAP2K1	0.107158	-0.695705	0.08	RKO	2	ND
DYNLT3	LEF1	0.107155	-0.151536	-0.13	HT29	2	ND
DYNLT3	LEF1	0.107155	1.97158	-1.65	RKO	2	ND
SMARCB1	MET	0.106935	4.14455	-0.039	A549	1	ND
CDK4	CDK9	0.106867	2.56267	-0.132	A549	1	D
GATA3	RUNX1	0.106837	-1.52531	-0.119	A549	1	ND
SETD2	RPS6KB1	0.106711	2.66688	-0.79	A549	1	ND
AKT1	BCL2A1	0.106703	3.31514	-0.307149	786O	3	ND
AKT1	BCL2A1	0.106703	3.31514	-0.359976	786O	3	ND
AKT1	BCL2A1	0.106703	2.87287	-0.665562	A375	3	ND
AKT1	BCL2A1	0.106703	2.87287	-0.718959	A375	3	ND
AKT1	BCL2A1	0.106703	4.46731	-0.911606	A549	3	ND
AKT1	BCL2A1	0.106703	4.46731	-0.879706	A549	3	ND
AKT1	BCL2A1	0.106703	0.166777	-0.76584	HT29	3	ND
AKT1	BCL2A1	0.106703	0.166777	-0.746107	HT29	3	ND
AKT1	BCL2A1	0.106703	4.38484	-0.45493	MELJUSO	3	ND
AKT1	BCL2A1	0.106703	4.38484	-0.417993	MELJUSO	3	ND
AKT1	BCL2A1	0.106703	0.214377	-0.429135	OVCAR8	3	ND
AKT1	BCL2A1	0.106703	0.214377	-0.480159	OVCAR8	3	ND
TYMS	KDM5C	0.10667	0.606965	-1.453	A549	1	ND
KMT2D	HSP90AA1	0.10666	4.87411	-1.235	A549	1	ND
PIK3CA	CRYL1	0.106659	4.82581	-0.02	DLD1	2	ND
PIK3CA	CRYL1	0.106659	1.91195	-3.4	HT29	2	ND
PIK3CA	CRYL1	0.106659	1.14003	0.88	RKO	2	ND
IGFBP3	RAD52	0.106439	0.0936223	0.78	DLD1	2	ND
IGFBP3	RAD52	0.106439	-0.317572	3.39	HT29	2	ND
IGFBP3	RAD52	0.106439	2.46405	-0.25	RKO	2	ND
DHFR	CDK9	0.106391	1.92691	-1.944	A549	1	ND
BCL2L1	CHST14	0.106342	1.17725	5.37	DLD1	2	ND
BCL2L1	CHST14	0.106342	-3.30573	-0.05	HT29	2	ND
BCL2L1	CHST14	0.106342	-4.20412	1.42	RKO	2	ND
RPS6KB1	CDKN2A	0.10619	-0.116306	-1.487	A549	1	ND
SMARCB1	ROR1	0.106136	7.30281	-0.846	A549	1	ND
MCL1	MAPK1	0.106099	4.73204	-0.383882	786O	3	ND
MCL1	MAPK1	0.106099	4.73204	-0.505909	786O	3	ND
MCL1	MAPK1	0.106099	0.413255	-0.737325	A375	3	ND
MCL1	MAPK1	0.106099	0.413255	-0.754791	A375	3	ND
MCL1	MAPK1	0.106099	1.61184	-1.1212	A549	3	ND
MCL1	MAPK1	0.106099	1.61184	-0.991893	A549	3	ND
MCL1	MAPK1	0.106099	-2.29594	-0.632004	HT29	3	ND
MCL1	MAPK1	0.106099	-2.29594	-0.802119	HT29	3	ND
MCL1	MAPK1	0.106099	8.18671	-0.44006	MELJUSO	3	ND
MCL1	MAPK1	0.106099	8.18671	-0.559416	MELJUSO	3	ND
MCL1	MAPK1	0.106099	2.57522	-0.423503	OVCAR8	3	ND
MCL1	MAPK1	0.106099	2.57522	-0.483628	OVCAR8	3	ND
AKT1	MCL1	0.106014	0.564119	-0.459336	786O	3	ND
AKT1	MCL1	0.106014	0.564119	-0.354387	786O	3	ND
AKT1	MCL1	0.106014	2.73392	-0.774239	A375	3	ND
AKT1	MCL1	0.106014	2.73392	-0.640198	A375	3	ND
AKT1	MCL1	0.106014	-0.417454	-1.10472	A549	3	ND
AKT1	MCL1	0.106014	-0.417454	-0.780352	A549	3	ND
AKT1	MCL1	0.106014	0.379572	-0.783148	HT29	3	ND
AKT1	MCL1	0.106014	0.379572	-0.816569	HT29	3	ND
AKT1	MCL1	0.106014	0.445796	-0.478105	MELJUSO	3	ND
AKT1	MCL1	0.106014	0.445796	-0.397527	MELJUSO	3	ND
AKT1	MCL1	0.106014	0.711887	-0.534112	OVCAR8	3	ND
AKT1	MCL1	0.106014	0.711887	-0.451065	OVCAR8	3	ND
PARP1	WEE1	0.106008	-0.207239	-1.506	A549	1	ND
PARP1	WEE1	0.106008	1.45382	-0.4369	786O	3	ND
PARP1	WEE1	0.106008	1.45382	-0.360053	786O	3	ND
PARP1	WEE1	0.106008	-0.201269	-0.76503	A375	3	ND
PARP1	WEE1	0.106008	-0.201269	-0.641637	A375	3	ND
PARP1	WEE1	0.106008	-0.207239	-0.82927	A549	3	ND
PARP1	WEE1	0.106008	-0.207239	-1.19373	A549	3	ND
PARP1	WEE1	0.106008	0.588854	-0.73828	HT29	3	ND
PARP1	WEE1	0.106008	0.588854	-0.678286	HT29	3	ND
PARP1	WEE1	0.106008	0.427293	-0.455859	MELJUSO	3	ND
PARP1	WEE1	0.106008	0.427293	-0.377231	MELJUSO	3	ND
PARP1	WEE1	0.106008	-0.275426	-0.545889	OVCAR8	3	ND
PARP1	WEE1	0.106008	-0.275426	-0.506479	OVCAR8	3	ND
ADSS	TCF7	0.105999	4.11472	1.02	DLD1	2	ND
ADSS	TCF7	0.105999	5.72293	-0.39	HT29	2	ND
ADSS	TCF7	0.105999	2.50901	0.76	RKO	2	ND
SRC	CHEK2	0.105963	-0.427792	-1.54	A549	1	ND
PEX1	TSC22D2	0.105909	1.02936	0.08	DLD1	2	ND
PEX1	TSC22D2	0.105909	-0.236725	-1.87	HT29	2	ND
PEX1	TSC22D2	0.105909	0.359477	1	RKO	2	ND
PBRM1	PDGFRA	0.10572	0.290023	-0.435	A549	1	ND
PBRM1	CDK4	0.105571	0.632642	-1.454	A549	1	ND
FERMT1	RAD52	0.105479	0.137476	2.07	DLD1	2	ND
FERMT1	RAD52	0.105479	-0.466327	-14.33	HT29	2	ND
FERMT1	RAD52	0.105479	3.61825	-2.41	RKO	2	ND
CDK6	HDAC6	0.105335	0.762197	-0.726	A549	1	ND
MTOR	FGFR3	0.105165	0.480741	-1.054	A549	1	ND
MTCH2	RBM10	0.105161	0.824587	-0.45	DLD1	2	ND
MTCH2	RBM10	0.105161	2.00972	0.1	HT29	2	ND
MTCH2	RBM10	0.105161	-2.14347	2.12	RKO	2	ND
HNF1B	UBE2L6	0.105039	1.40804	0.6	DLD1	2	ND
HNF1B	UBE2L6	0.105039	-8.20759	1.43	HT29	2	ND
HNF1B	UBE2L6	0.105039	0.138176	-1.24	RKO	2	ND
ARID1A	RPS6KB1	0.105031	3.75413	-1.811	A549	1	ND
BCL2L1	RAB22A	0.104996	-0.237218	0.34	DLD1	2	ND
BCL2L1	RAB22A	0.104996	3.22878	-1.27	HT29	2	ND
BCL2L1	RAB22A	0.104996	3.15967	2.11	RKO	2	ND
MED12	ARNT	0.104922	-1.34441	-1.21	HT29	2	ND
MED12	ARNT	0.104922	-3.13219	-0.27	RKO	2	ND
CDK4	ADA	0.104882	5.37002	-0.407	A549	1	ND
RAB22A	PIK3CA	0.104769	-0.853315	-2.95	DLD1	2	ND
RAB22A	PIK3CA	0.104769	-0.0823451	-1.81	HT29	2	ND
RAB22A	PIK3CA	0.104769	0.0492785	1	RKO	2	ND
PIK3CA	LEF1	0.104675	4.93617	1.11	DLD1	2	ND
PIK3CA	LEF1	0.104675	-0.348736	1.42	HT29	2	ND
PIK3CA	LEF1	0.104675	4.53728	-0.26	RKO	2	ND
BCL9L	UBE2L6	0.104578	0.713557	1.11	DLD1	2	ND
BCL9L	UBE2L6	0.104578	-4.15939	-0.46	HT29	2	ND
BCL9L	UBE2L6	0.104578	0.0700241	-0.55	RKO	2	ND
KRAS	IGFBP3	0.104571	-0.733568	-0.8	DLD1	2	ND
KRAS	IGFBP3	0.104571	-1.67185	1.81	HT29	2	ND
KRAS	IGFBP3	0.104571	-1.7905	0.04	RKO	2	ND
FERMT1	SOCS3	0.104559	-1.18652	-0.66	DLD1	2	ND
FERMT1	SOCS3	0.104559	-1.94758	1.6	HT29	2	ND
FERMT1	SOCS3	0.104559	-0.182568	0.25	RKO	2	ND
IMPDH1	AKT2	0.104557	0.704667	-0.363776	786O	3	ND
IMPDH1	AKT2	0.104557	0.704667	-0.396232	786O	3	ND
IMPDH1	AKT2	0.104557	1.88774	-0.627587	A375	3	ND
IMPDH1	AKT2	0.104557	1.88774	-0.633417	A375	3	ND
IMPDH1	AKT2	0.104557	2.49609	-0.993206	A549	3	ND
IMPDH1	AKT2	0.104557	2.49609	-0.651628	A549	3	ND
IMPDH1	AKT2	0.104557	2.1794	-0.692214	HT29	3	ND
IMPDH1	AKT2	0.104557	2.1794	-0.605795	HT29	3	ND
IMPDH1	AKT2	0.104557	1.00796	-0.427368	MELJUSO	3	ND
IMPDH1	AKT2	0.104557	1.00796	-0.396297	MELJUSO	3	ND
IMPDH1	AKT2	0.104557	0.451331	-0.526819	OVCAR8	3	ND
IMPDH1	AKT2	0.104557	0.451331	-0.464644	OVCAR8	3	ND
MLH1	FNTA	0.104501	1.00319	-1.294	A549	1	ND
PEX1	RXRA	0.10446	0.82519	-0.04	DLD1	2	ND
PEX1	RXRA	0.10446	2.52883	1.53	HT29	2	ND
PEX1	RXRA	0.10446	-0.637096	1.95	RKO	2	ND
HNF1B	BRAF	0.104457	1.04204	1.89	DLD1	2	ND
HNF1B	BRAF	0.104457	1.15212	14.48	HT29	2	ND
HNF1B	BRAF	0.104457	3.31622	-1.23	RKO	2	ND
MED12	WARS	0.104429	-0.2398	-0.07	HT29	2	ND
MED12	WARS	0.104429	-2.63196	1.35	RKO	2	ND
TKT	PFKM	0.104357	0.221512	-1.4901	A549	4	ND
VHL	CASP8	0.104349	3.56316	-3.059	A549	1	ND
EGFR	RB1	0.104324	1.84386	-0.654	A549	1	ND
WARS	TGFB1	0.104237	0.0116783	-0.57	DLD1	2	ND
WARS	TGFB1	0.104237	-1.4106	2.45	HT29	2	ND
WARS	TGFB1	0.104237	1.05503	4.25	RKO	2	ND
KRAS	PIK3CA	0.104192	-2.27688	1.13	DLD1	2	ND
KRAS	PIK3CA	0.104192	-0.219719	10.89	HT29	2	ND
KRAS	PIK3CA	0.104192	0.131488	2.02	RKO	2	ND
CDK6	CDH1	0.104131	3.49086	-0.93	A549	1	ND
ERBB2	KMT2D	0.104033	-0.824544	-0.573	A549	1	ND
KMT2D	FNTA	0.103833	2.3294	-0.181	A549	1	ND
ERBB2	ARID2	0.103748	3.72932	0.291	A549	1	ND
PIK3CA	HDAC1	0.103723	-0.845899	-1.757	A549	1	ND
FGFR2	MET	0.103573	2.38147	-0.563	A549	1	D
PBRM1	RRM2	0.103439	1.21467	-0.155	A549	1	ND
MED25	TUBG1	0.103424	-0.282283	1.43	DLD1	2	ND
MED25	TUBG1	0.103424	0.0757391	6.16	HT29	2	ND
MED25	TUBG1	0.103424	-2.12779	8.78	RKO	2	ND
MAPK1	PARP2	0.103406	0.174474	-0.420917	786O	3	ND
MAPK1	PARP2	0.103406	0.174474	-0.409262	786O	3	ND
MAPK1	PARP2	0.103406	1.12382	-0.669318	A375	3	ND
MAPK1	PARP2	0.103406	1.12382	-0.526896	A375	3	ND
MAPK1	PARP2	0.103406	1.38064	-1.10501	A549	3	ND
MAPK1	PARP2	0.103406	1.38064	-0.748372	A549	3	ND
MAPK1	PARP2	0.103406	-1.38123	-0.651643	HT29	3	ND
MAPK1	PARP2	0.103406	-1.38123	-0.587525	HT29	3	ND
MAPK1	PARP2	0.103406	1.55165	-0.45258	MELJUSO	3	ND
MAPK1	PARP2	0.103406	1.55165	-0.482037	MELJUSO	3	ND
MAPK1	PARP2	0.103406	4.74504	-0.509086	OVCAR8	3	ND
MAPK1	PARP2	0.103406	4.74504	-0.464818	OVCAR8	3	ND
EGFR	PIK3CA	0.103312	-0.879305	-1.52	A549	1	ND
CDK4	BTK	0.103186	0.0960372	-0.544	A549	1	ND
TYMS	TSC1	0.103168	-2.05426	-0.333	A549	1	ND
FNTA	ARID2	0.103079	3.10703	-0.412	A549	1	ND
BCL2	MAP2K1	0.103055	2.2683	-1.887	A549	1	ND
BCL2	MAP2K1	0.103055	3.58864	-0.390121	786O	3	ND
BCL2	MAP2K1	0.103055	3.58864	-0.384766	786O	3	ND
BCL2	MAP2K1	0.103055	1.41836	-0.683448	A375	3	ND
BCL2	MAP2K1	0.103055	1.41836	-0.736243	A375	3	ND
BCL2	MAP2K1	0.103055	2.2683	-1.19173	A549	3	ND
BCL2	MAP2K1	0.103055	2.2683	-0.920123	A549	3	ND
BCL2	MAP2K1	0.103055	3.07204	-0.679325	HT29	3	ND
BCL2	MAP2K1	0.103055	3.07204	-0.734059	HT29	3	ND
BCL2	MAP2K1	0.103055	1.6007	-0.442406	MELJUSO	3	ND
BCL2	MAP2K1	0.103055	1.6007	-0.433879	MELJUSO	3	ND
BCL2	MAP2K1	0.103055	2.32009	-0.459112	OVCAR8	3	ND
BCL2	MAP2K1	0.103055	2.32009	-0.437789	OVCAR8	3	ND
KMT2D	ARID1A	0.102977	-1.43147	0.35	A549	1	ND
G6PD	PC	0.10297	4.00067	-0.808975	A549	4	ND
FNTA	VHL	0.10297	-0.0160152	-2.05	A549	1	ND
WARS	IGFBP3	0.102956	-0.368444	-0.9	DLD1	2	ND
WARS	IGFBP3	0.102956	-0.839707	0.8	HT29	2	ND
WARS	IGFBP3	0.102956	-0.899305	-1.07	RKO	2	ND
KDM5C	MET	0.102936	3.29105	0.561	A549	1	ND
MTCH2	TEAD4	0.102842	1.89703	1.24	DLD1	2	ND
MTCH2	TEAD4	0.102842	1.26652	-0.51	HT29	2	ND
MTCH2	TEAD4	0.102842	0.717465	0.18	RKO	2	ND
BCL2	NF1	0.102822	2.58433	-0.446	A549	1	ND
CDK4	JAK2	0.1028	2.88957	-0.416	A549	1	ND
BRAF	CHEK2	0.102759	-0.894742	0.068	A549	1	ND
MAP3K1	ARID2	0.102683	2.04827	-0.641	A549	1	ND
CD81	MTOR	0.102635	1.45796	-0.429964	786O	3	ND
CD81	MTOR	0.102635	1.45796	-0.37869	786O	3	ND
CD81	MTOR	0.102635	1.10911	-0.683933	A375	3	ND
CD81	MTOR	0.102635	1.10911	-0.718185	A375	3	ND
CD81	MTOR	0.102635	-0.921708	-0.883045	A549	3	ND
CD81	MTOR	0.102635	-0.921708	-1.09658	A549	3	ND
CD81	MTOR	0.102635	1.03057	-0.710171	HT29	3	ND
CD81	MTOR	0.102635	1.03057	-0.787931	HT29	3	ND
CD81	MTOR	0.102635	1.11737	-0.459205	MELJUSO	3	ND
CD81	MTOR	0.102635	1.11737	-0.509781	MELJUSO	3	ND
CD81	MTOR	0.102635	0.851284	-0.54638	OVCAR8	3	ND
CD81	MTOR	0.102635	0.851284	-0.490191	OVCAR8	3	ND
KIT	CDK9	0.102622	0.931912	-1.673	A549	1	ND
IGFBP3	RBM10	0.10257	0.546423	2.14	DLD1	2	ND
IGFBP3	RBM10	0.10257	1.33177	0.24	HT29	2	ND
IGFBP3	RBM10	0.10257	-1.4204	1.01	RKO	2	ND
BCL9L	TSC22D2	0.102519	1.10511	-0.91	DLD1	2	ND
BCL9L	TSC22D2	0.102519	-0.254143	-0.55	HT29	2	ND
BCL9L	TSC22D2	0.102519	0.385927	-0.08	RKO	2	ND
MAP2K2	UBC	0.102495	2.52638	-0.335079	786O	3	ND
MAP2K2	UBC	0.102495	2.52638	-0.246156	786O	3	ND
MAP2K2	UBC	0.102495	0.361909	-0.696172	A375	3	ND
MAP2K2	UBC	0.102495	0.361909	-0.483519	A375	3	ND
MAP2K2	UBC	0.102495	1.23245	-0.889589	A549	3	ND
MAP2K2	UBC	0.102495	1.23245	-0.819558	A549	3	ND
MAP2K2	UBC	0.102495	0.812845	-0.724528	HT29	3	ND
MAP2K2	UBC	0.102495	0.812845	-0.517652	HT29	3	ND
MAP2K2	UBC	0.102495	1.62661	-0.44636	MELJUSO	3	ND
MAP2K2	UBC	0.102495	1.62661	-0.38042	MELJUSO	3	ND
MAP2K2	UBC	0.102495	2.71954	-0.45973	OVCAR8	3	ND
MAP2K2	UBC	0.102495	2.71954	-0.386833	OVCAR8	3	ND
MDH2	ME1	0.102475	3.88244	0.176405	A549	4	ND
BRD4	TGFB1	0.102467	0.0147893	-0.92	DLD1	2	ND
BRD4	TGFB1	0.102467	-1.78637	1.98	HT29	2	ND
BRD4	TGFB1	0.102467	1.33608	0.49	RKO	2	ND
TYMS	TP53	0.102428	3.17458	0.676	A549	1	ND
HSP90AA1	ADA	0.102131	2.06777	-0.486	A549	1	ND
SETD2	ARID2	0.10199	3.05005	-0.908	A549	1	ND
BRD4	HDAC2	0.101914	0.0870366	-1.966	A549	1	ND
KMT2D	DHFR	0.101863	2.48485	0.051	A549	1	ND
KRAS	GSK3A	0.101786	0.908356	-1.1	DLD1	2	ND
KRAS	GSK3A	0.101786	3.49271	-2.4	HT29	2	ND
KRAS	GSK3A	0.101786	-3.12081	-0.41	RKO	2	ND
BCL2	HSP90AA1	0.101783	3.44315	0.04	A549	1	ND
BCL2	HSP90AA1	0.101783	0.924059	-0.34639	786O	3	ND
BCL2	HSP90AA1	0.101783	0.924059	-0.429843	786O	3	ND
BCL2	HSP90AA1	0.101783	2.40854	-0.64674	A375	3	ND
BCL2	HSP90AA1	0.101783	2.40854	-0.717641	A375	3	ND
BCL2	HSP90AA1	0.101783	3.44315	-1.06812	A549	3	ND
BCL2	HSP90AA1	0.101783	3.44315	-1.06959	A549	3	ND
BCL2	HSP90AA1	0.101783	-0.549305	-0.843242	HT29	3	ND
BCL2	HSP90AA1	0.101783	-0.549305	-0.807414	HT29	3	ND
BCL2	HSP90AA1	0.101783	-0.18525	-0.408725	MELJUSO	3	ND
BCL2	HSP90AA1	0.101783	-0.18525	-0.527261	MELJUSO	3	ND
BCL2	HSP90AA1	0.101783	4.88036	-0.439336	OVCAR8	3	ND
BCL2	HSP90AA1	0.101783	4.88036	-0.498369	OVCAR8	3	ND
CTNNB1	BRD4	0.101691	-0.530258	1.62	DLD1	2	ND
CTNNB1	BRD4	0.101691	-0.949684	0.89	HT29	2	ND
CTNNB1	BRD4	0.101691	2.15562	-3.08	RKO	2	ND
DHFR	CDK4	0.101643	0.849863	-2.139	A549	1	ND
CDH1	VEGFA	0.101637	-1.31719	-0.899	A549	1	ND
HDAC1	SRC	0.101499	3.78588	-0.931	A549	1	ND
CDH1	CDK4	0.101485	0.609263	0.662	A549	1	ND
MAPK1	CHEK1	0.101477	3.00203	-0.486759	786O	3	ND
MAPK1	CHEK1	0.101477	3.00203	-0.35929	786O	3	ND
MAPK1	CHEK1	0.101477	3.767	-0.528857	A375	3	ND
MAPK1	CHEK1	0.101477	3.767	-0.635694	A375	3	ND
MAPK1	CHEK1	0.101477	0.809763	-0.876208	A549	3	ND
MAPK1	CHEK1	0.101477	0.809763	-1.07912	A549	3	ND
MAPK1	CHEK1	0.101477	3.97314	-0.582004	HT29	3	ND
MAPK1	CHEK1	0.101477	3.97314	-0.677054	HT29	3	ND
MAPK1	CHEK1	0.101477	2.44375	-0.603957	MELJUSO	3	ND
MAPK1	CHEK1	0.101477	2.44375	-0.42502	MELJUSO	3	ND
MAPK1	CHEK1	0.101477	2.27062	-0.432719	OVCAR8	3	ND
MAPK1	CHEK1	0.101477	2.27062	-0.461049	OVCAR8	3	ND
RRM2	CDH1	0.1014	2.40713	-0.94	A549	1	ND
MLH1	DHFR	0.101389	1.08509	-1.506	A549	1	ND
RRM2	MAP2K1	0.101148	3.22988	-1.343	A549	1	ND
RPE	H6PD	0.101093	-1.45841	0.527305	A549	4	ND
ABL1	SRC	0.100942	3.62418	-0.182	A549	1	D
ARID1A	KDM6A	0.100842	1.25137	0.07	A549	1	ND
SETD2	KIT	0.100799	-0.0195411	-1.024	A549	1	ND
RRM2	ROR1	0.100795	7.22353	-2.52	A549	1	ND
BRAF	CDKN2A	0.100788	-0.310158	-0.081	A549	1	ND
FERMT1	BRAF	0.100766	0.577576	-1.43	DLD1	2	ND
FERMT1	BRAF	0.100766	0.638592	7.88	HT29	2	ND
FERMT1	BRAF	0.100766	1.8381	1.16	RKO	2	ND
CDK6	SMARCB1	0.100754	0.134078	-0.081	A549	1	ND
PC	LDHA	0.100663	3.20873	-0.532449	A549	4	ND
KRAS	CCNT1	0.100518	2.66606	-2.52	DLD1	2	ND
KRAS	CCNT1	0.100518	0.881937	-0.3	HT29	2	ND
KRAS	CCNT1	0.100518	4.67394	0.95	RKO	2	ND
ARID1A	ABL1	0.100459	0.979919	-0.111	A549	1	ND
CEP250	RAD52	0.100417	0.101379	1.99	DLD1	2	ND
CEP250	RAD52	0.100417	-0.343883	-1.55	HT29	2	ND
CEP250	RAD52	0.100417	2.6682	-0.54	RKO	2	ND
ME1	PDHA1	0.10026	0.875558	-0.19878	A549	4	ND
FNTA	PARP1	0.10024	-0.141881	-1.28	A549	1	ND
TYMS	WEE1	0.100003	-0.829646	-0.466	A549	1	ND
*Source 1	Shen, J. P. et al. Combinatorial CRISPR-Cas9 screens for de novo mapping of genetic interactions. Nat Methods 14, 573-+, doi:10.1038/nmeth.4225 (2017).
*Source 2	Rosenbluh, J. et al. Genetic and Proteomic Interrogation of Lower Confidence Candidate Genes Reveals Signaling Networks in beta-Catenin-Active Cancers. Cell Syst 3, 302-+, doi:10.1016/j.cels.2016.09.001 (2016)
*Source 3	Najm, F. J. et al. Orthologous CRISPR-Cas9 enzymes for combinatorial genetic screens. Nat Biotechnol 36, 179-189, doi:10.1038/nbt.4048 (2018)
*Source 4	Zhao, D. et al. Combinatorial CRISPR-Cas9 Metabolic Screens Reveal Critical Redox Control Points Dependent on the KEAP1-NRF2 Regulatory Axis. Mol Cell 69, 699-708 e697, doi:10.1016/j.molcel.2018.01.017 (2018)
D: duplicated gene pair; ND: Non-duplicated gene pair

## Sheet: TableS4
Table S4. Cross-reference table for TCGA cancer type and DepMap cancer type
TCGA		DepMap
Abbreviation	Full name	Disease Site	Subtype	Sub-Subtype
ACC	Adrenocortical carcinoma	adrenal_cortex
BLCA	Bladder urothelial carcinoma	urinary_tract
BRCA	Breast invasive carcinoma	breast
CESC	Cervical and endocervical cancers	cervix
CHOL	Cholangiocarcinoma	bile_duct	cholangiocarcinoma
COAD	Colon adenocarcinoma	colorectal
COADREAD	Colorectal adenocarcinoma	colorectal
DLBC	Lymphoid Neoplasm Diffuse Large B-cell Lymphoma	lymphoma	DLBCL
ESCA	Esophageal carcinoma	esophagus
FPPP	FFPE Pilot Phase II
GBM	Glioblastoma multiforme	central_nervous_system	glioma	glioblastoma
GBMLGG	Glioma	central_nervous_system	glioma
HNSC	Head and Neck squamous cell carcinoma	upper_aerodigestive_tract	upper_aerodigestive_ squamous
KICH	Kidney Chromophobe	kidney
KIPAN	Pan-kidney cohort (KICH+KIRC+KIRP)	kidney
KIRC	Kidney renal clear cell carcinoma	kidney
KIRP	Kidney renal papillary cell carcinoma	kidney
LAML	Acute Myeloid Leukemia	leukemia	AML
LGG	Brain Lower Grade Glioma	central_nervous_system	glioma
LIHC	Liver hepatocellular carcinoma	liver
LUAD	Lung adenocarcinoma	lung	lung_NSC	lung_adenocarcinoma
LUSC	Lung squamous cell carcinoma lung lung_NSC	lung_squamous
MESO	Mesothelioma	mesothelioma
OV	Ovarian serous cystadenocarcinoma	ovary	ovary_adenocarcinoma
PAAD	Pancreatic adenocarcinoma	pancreas
PCPG	Pheochromocytoma and Paraganglioma	peripheral_nervous_system
PRAD	Prostate adenocarcinoma	prostate
READ	Rectum adenocarcinoma	colorectal
SARC	Sarcoma	soft_tissue
SKCM	Skin Cutaneous Melanoma	skin	melanoma
STAD	Stomach adenocarcinoma	gastric	gastric_adenocarcinoma
TGCT	Testicular Germ Cell Tumors
THCA	Thyroid carcinoma	thyroid
THYM	Thymoma
UCEC	Uterine Corpus Endometrial Carcinoma	uterus	uterus_endometrium
UCS	Uterine Carcinosarcoma	uterus
UVM	Uveal Melanoma	eye	uveal_melanoma
